# Supplementary material for: Global trends in thermal burn burden, 1990–2021: a comprehensive analysis for the global burden of disease study 2021
Source: Front Public Health. 2025 Jul 30;13:1631138. doi: 10.3389/fpubh.2025.1631138 (PMC12343628; doi:10.3389/fpubh.2025.1631138)
Supplement: Supplementary file 1 [file Table_1.xlsx]

## Sheet: Table S1
Table S1. Global case number of incidence, prevalence, and YLDs of thermal burns in 1990 and 2021, and their trends
Regional types	Region	Incidence cases (95% UI)			Prevalence cases (95% UI)			YLDs cases (95% UI)
		1990 cases	2021 cases	Percent change (%)	1990 cases	2021 cases	Percent change (%)	1990 cases	2021 cases	Percent change (%)
Global	Global	6831895 (5453852 to 8240889)	6186746 (4894476 to 7447043)	-9.443	94056026 (80034600 to 111152834)	104756930 (87856147 to 124887176)	11.377	3028704 (2092774 to 4141610)	2669624 (1766197 to 3809877)	-11.856
SDI quintile	High SDI	1927714 (1573819 to 2263818)	1346743 (1099029 to 1579539)	-30.05	33156465 (27873176 to 39629978)	30144192 (24935326 to 36083624)	-7.221	582688 (328353 to 951676)	503197 (271920 to 849074)	-13.642
SDI quintile	High-middle SDI	1553669 (1242145 to 1857756)	1197820 (968009 to 1420948)	-23.776	23917118 (20230114 to 28195157)	23249535 (19333254 to 27684109)	-1.488	626837 (417425 to 891664)	443268 (254640 to 703044)	-29.285
SDI quintile	Middle SDI	1877583 (1451025 to 2313820)	1618566 (1259975 to 1985726)	-13.654	21671656 (18554463 to 25622080)	25976046 (21867877 to 30991131)	22.929	999734 (714672 to 1294717)	735980 (496159 to 1034519)	-26.382
SDI quintile	Low-middle SDI	932253 (714388 to 1151559)	1056051 (819729 to 1286722)	15.669	10017272 (8531115 to 11947922)	13771013 (11726473 to 16238035)	42.748	514549 (368390 to 652495)	522134 (365559 to 692735)	1.474
SDI quintile	Low SDI	530757 (401298 to 657947)	899779 (686574 to 1105633)	78.256	5151669 (4428691 to 6159066)	8818012 (7583627 to 10467422)	81.436	299947 (216993 to 384829)	460797 (329988 to 591728)	53.626
GBD region	Andean Latin America	95932 (74836 to 118107)	106622 (82304 to 130421)	11.144	1029246 (888303 to 1206560)	1497236 (1280341 to 1789633)	45.469	56415 (40652 to 73457)	45147 (30943 to 62802)	-19.973
GBD region	Australasia	57958 (46702 to 68684)	59179 (47860 to 69960)	2.107	925923 (773934 to 1121884)	1228458 (1023562 to 1478996)	32.674	15158 (8172 to 25574)	19864 (10478 to 33550)	31.04
GBD region	Caribbean	106999 (84088 to 130246)	104854 (82036 to 126690)	-2.005	1312885 (1119416 to 1564816)	1739282 (1491937 to 2061576)	32.478	59691 (42816 to 77235)	61946 (44511 to 82266)	3.777
GBD region	Central Asia	213805 (172732 to 252107)	173398 (138549 to 205225)	-18.899	2469771 (2156654 to 2876935)	2527697 (2156116 to 2969024)	2.345	94955 (68461 to 124784)	73545 (50558 to 103092)	-22.547
GBD region	Central Europe	268996 (213656 to 325234)	158911 (126540 to 192836)	-40.925	4441209 (3769769 to 5220300)	3466058 (2884104 to 4149092)	-21.957	126168 (86352 to 175929)	65146 (36955 to 104136)	-48.365
GBD region	Central Latin America	709956 (546259 to 909579)	500604 (382684 to 634514)	-29.488	7361610 (6131802 to 9366019)	7724809 (6473060 to 9891675)	4.934	408762 (288895 to 533304)	251403 (176146 to 342661)	-38.497
GBD region	Central Sub-Saharan Africa	54203 (40518 to 67623)	104074 (78336 to 128906)	92.009	526563 (451344 to 625662)	1027986 (870826 to 1226642)	95.226	31123 (22581 to 40419)	50214 (36222 to 64676)	61.338
GBD region	East Asia	630586 (470150 to 795491)	541559 (416505 to 677400)	-14.118	8705210 (7267577 to 10532377)	11638890 (9432063 to 14368109)	33.7	345986 (243980 to 458337)	227084 (130494 to 356079)	-34.366
GBD region	Eastern Europe	551947 (445238 to 657114)	334051 (271431 to 397654)	-39.478	8813390 (7426779 to 10430662)	6485493 (5409172 to 7616119)	-26.413	227961 (150518 to 327561)	126812 (74484 to 198577)	-44.371
GBD region	Eastern Sub-Saharan Africa	302775 (227222 to 377662)	519534 (393159 to 642324)	71.591	2779190 (2382551 to 3335049)	4991858 (4251875 to 5990575)	79.616	161861 (116378 to 209271)	244182 (175401 to 315460)	50.859
GBD region	High-income Asia Pacific	473512 (388309 to 553542)	271855 (223793 to 316740)	-42.587	8004766 (6714351 to 9625086)	7296727 (6008171 to 8780402)	-8.845	134926 (74004 to 225920)	117431 (61963 to 201533)	-12.967
GBD region	High-income North America	666275 (543877 to 787075)	471566 (387573 to 555503)	-29.223	10977628 (9139963 to 13152869)	9624431 (7879173 to 11521834)	-12.327	178794 (96327 to 305044)	153235 (81571 to 262832)	-14.296
GBD region	North Africa and Middle East	221886 (170575 to 272690)	238882 (183907 to 289795)	7.66	2331924 (1960084 to 2777805)	3347351 (2753476 to 4055246)	43.545	95968 (68192 to 125630)	85530 (55499 to 123267)	-10.877
GBD region	Oceania	8124 (6300 to 9969)	18023 (14227 to 21691)	121.85	84695 (72756 to 98880)	209902 (181303 to 244744)	147.833	4274 (3079 to 5552)	9972 (7241 to 12925)	133.324
GBD region	South Asia	533971 (405618 to 669673)	672608 (523515 to 827697)	25.964	6229006 (5198266 to 7432515)	9740570 (8065896 to 11700647)	56.374	299797 (218390 to 387772)	324898 (228464 to 446636)	8.372
GBD region	Southeast Asia	354714 (268339 to 439749)	393705 (302306 to 486966)	10.992	4075301 (3470551 to 4881651)	6226365 (5189894 to 7490246)	52.783	187749 (135175 to 242758)	198326 (134745 to 275797)	5.634
GBD region	Southern Latin America	278003 (225836 to 323354)	262802 (218067 to 305832)	-5.468	3825602 (3325298 to 4473227)	4549556 (3912976 to 5348350)	18.924	72273 (41846 to 112931)	77250 (42482 to 127189)	6.886
GBD region	Southern Sub-Saharan Africa	96013 (74234 to 117295)	98919 (78063 to 117432)	3.026	1047321 (890446 to 1238847)	1314764 (1112565 to 1558524)	25.536	42229 (30285 to 54951)	42026 (29461 to 57673)	-0.48
GBD region	Tropical Latin America	290572 (222573 to 360007)	215642 (171476 to 261479)	-25.787	3427420 (2931917 to 4098828)	3663203 (3099092 to 4355166)	6.879	150680 (108769 to 195407)	105270 (71392 to 146025)	-30.137
GBD region	Western Europe	717592 (593394 to 850815)	516130 (420688 to 607602)	-28.075	13760846 (11529338 to 16472902)	12431256 (10368306 to 14873402)	-9.662	226196 (120786 to 377307)	200013 (104465 to 338712)	-11.575
GBD region	Western Sub-Saharan Africa	198076 (147317 to 250754)	423826 (321552 to 526926)	113.972	1926519 (1645602 to 2315609)	4025039 (3439128 to 4801027)	108.928	107737 (77591 to 140049)	190333 (134096 to 245383)	76.664
Country	Afghanistan	2792 (2053 to 3557)	6802 (4982 to 8687)	143.582	32301 (26949 to 38368)	62699 (52877 to 74966)	94.107	1631 (1187 to 2105)	2970 (2168 to 3873)	82.132
Country	Albania	5863 (4452 to 7327)	3448 (2696 to 4287)	-41.193	69903 (58850 to 83629)	69533 (57872 to 84135)	-0.529	2637 (1851 to 3518)	1388 (808 to 2160)	-47.383
Country	Algeria	21981 (17048 to 26492)	17303 (13488 to 21064)	-21.282	220781 (185806 to 262138)	256809 (213365 to 308827)	16.318	8831 (6245 to 11631)	6259 (4049 to 9189)	-29.123
Country	American Samoa	40 (29 to 51)	31 (22 to 39)	-22.777	426 (362 to 523)	469 (391 to 566)	10.096	18 (12 to 23)	15 (10 to 21)	-14.498
Country	Andorra	85 (68 to 105)	94 (77 to 113)	10.355	1507 (1234 to 1847)	2484 (2030 to 3016)	64.825	25 (13 to 42)	40 (21 to 67)	61.909
Country	Angola	11170 (8496 to 13990)	27949 (21140 to 34907)	150.222	108206 (93258 to 128889)	259015 (219813 to 307878)	139.374	6655 (4799 to 8612)	12416 (8870 to 15744)	86.582
Country	Antigua and Barbuda	232 (185 to 280)	219 (174 to 263)	-5.694	2968 (2562 to 3460)	3979 (3411 to 4674)	34.049	108 (76 to 144)	107 (72 to 152)	-0.473
Country	Argentina	169252 (136852 to 200169)	174430 (144149 to 204478)	3.06	2417416 (2085534 to 2834596)	2958313 (2521110 to 3496091)	22.375	45808 (26577 to 71759)	51072 (28362 to 84693)	11.49
Country	Armenia	12169 (9884 to 14393)	4149 (3189 to 5159)	-65.909	157257 (135444 to 183127)	82854 (68745 to 99289)	-47.313	5289 (3748 to 7232)	1870 (1145 to 2835)	-64.646
Country	Australia	46304 (37427 to 55071)	47556 (37927 to 56640)	2.705	748020 (623792 to 910850)	1006901 (831086 to 1219807)	34.609	12204 (6534 to 20677)	16267 (8560 to 27557)	33.287
Country	Austria	12768 (10322 to 15327)	10598 (8531 to 12617)	-16.995	246537 (204943 to 294814)	259676 (214214 to 315780)	5.33	4029 (2129 to 6829)	4189 (2199 to 7136)	3.984
Country	Azerbaijan	26964 (21594 to 31980)	26667 (21891 to 31316)	-1.101	324700 (280261 to 377764)	435583 (373257 to 512575)	34.149	13099 (9383 to 16980)	12199 (8458 to 17327)	-6.875
Country	Bahamas	1129 (926 to 1360)	1062 (854 to 1271)	-5.966	13216 (11418 to 15336)	17549 (15247 to 20270)	32.783	551 (398 to 719)	518 (366 to 716)	-6.09
Country	Bahrain	265 (201 to 328)	575 (438 to 703)	117	3097 (2571 to 3750)	9133 (7489 to 11215)	194.921	112 (78 to 151)	187 (108 to 294)	67.092
Country	Bangladesh	41953 (31042 to 52705)	41070 (30770 to 51879)	-2.103	422411 (359404 to 503120)	597737 (495809 to 731185)	41.506	22986 (16683 to 29704)	20038 (14110 to 27377)	-12.824
Country	Barbados	663 (520 to 819)	496 (387 to 601)	-25.192	10143 (8728 to 12009)	10951 (9182 to 13098)	7.958	351 (247 to 476)	271 (176 to 389)	-22.821
Country	Belarus	27462 (22242 to 32235)	19943 (16441 to 23803)	-27.379	431697 (366315 to 502210)	369880 (311139 to 436805)	-14.32	11270 (7521 to 16181)	6857 (3869 to 10932)	-39.159
Country	Belgium	19398 (15889 to 22757)	15369 (12643 to 18182)	-20.772	375320 (314525 to 447360)	355103 (296277 to 422819)	-5.387	6128 (3234 to 10306)	5714 (3040 to 9683)	-6.766
Country	Belize	596 (461 to 732)	867 (659 to 1079)	45.47	5463 (4650 to 6515)	11317 (9616 to 13553)	107.161	270 (192 to 352)	389 (272 to 528)	43.918
Country	Benin	5513 (4135 to 6901)	13359 (10262 to 16507)	142.336	49556 (42537 to 59728)	124298 (106285 to 147961)	150.824	3000 (2155 to 3859)	6331 (4433 to 8230)	111.004
Country	Bermuda	126 (95 to 160)	99 (75 to 125)	-21.294	2255 (1879 to 2733)	2672 (2220 to 3260)	18.471	65 (44 to 92)	49 (28 to 80)	-24.505
Country	Bhutan	267 (197 to 341)	248 (190 to 306)	-7.152	2693 (2290 to 3200)	3644 (3016 to 4362)	35.317	152 (107 to 198)	126 (89 to 170)	-16.947
Country	Bolivia (Plurinational State of)	17476 (13630 to 21572)	20357 (15891 to 24599)	16.481	181479 (156901 to 214480)	275849 (237404 to 327200)	52.001	11865 (8542 to 15454)	11479 (8151 to 15090)	-3.257
Country	Bosnia and Herzegovina	9728 (7743 to 11616)	5156 (4158 to 6159)	-47	142871 (122158 to 167935)	113707 (95100 to 136121)	-20.413	4439 (3062 to 6190)	2231 (1295 to 3509)	-49.733
Country	Botswana	2124 (1672 to 2563)	3592 (2879 to 4294)	69.127	19882 (16998 to 23450)	46956 (40402 to 55243)	136.179	964 (690 to 1248)	1700 (1222 to 2262)	76.386
Country	Brazil	284104 (217523 to 352304)	206291 (164285 to 250059)	-27.389	3359114 (2873542 to 4017562)	3534524 (2991640 to 4201308)	5.222	147561 (106532 to 191499)	101320 (68729 to 140543)	-31.337
Country	Brunei Darussalam	1024 (852 to 1192)	1104 (905 to 1293)	7.746	10965 (9389 to 12846)	17002 (14192 to 20279)	55.056	212 (126 to 338)	298 (167 to 486)	40.575
Country	Bulgaria	16273 (13009 to 19594)	8792 (7000 to 10504)	-45.968	308161 (262976 to 362012)	210327 (175741 to 250337)	-31.748	8411 (5687 to 11763)	4349 (2609 to 6640)	-48.29
Country	Burkina Faso	9771 (7174 to 12521)	21256 (16178 to 26578)	117.535	88583 (75794 to 106902)	198796 (169244 to 236948)	124.418	4986 (3560 to 6525)	10685 (7722 to 13797)	114.278
Country	Burundi	9542 (7288 to 11847)	18222 (13933 to 22432)	90.958	89821 (76785 to 107318)	171715 (147587 to 206031)	91.174	5436 (3935 to 7136)	9690 (6956 to 12520)	78.267
Country	Cabo Verde	495 (379 to 618)	641 (504 to 773)	29.443	4973 (4237 to 5912)	8971 (7655 to 10627)	80.388	221 (157 to 288)	276 (189 to 386)	24.756
Country	Cambodia	10202 (8128 to 12569)	10082 (7814 to 12061)	-1.178	101773 (87969 to 120982)	135395 (113716 to 159291)	33.036	5847 (4208 to 7515)	5203 (3736 to 6935)	-11.016
Country	Cameroon	10229 (7536 to 13135)	28315 (21423 to 35060)	176.828	97722 (83591 to 117447)	273295 (231780 to 326480)	179.666	5465 (3930 to 7075)	12705 (9151 to 16366)	132.497
Country	Canada	72580 (59977 to 85215)	53571 (44041 to 63816)	-26.191	1183143 (966838 to 1408336)	1207296 (980758 to 1465056)	2.041	19336 (10463 to 32336)	19432 (10387 to 33640)	0.495
Country	Central African Republic	2530 (1903 to 3133)	4404 (3447 to 5352)	74.087	25204 (21566 to 29787)	45066 (38793 to 53293)	78.801	1541 (1120 to 1996)	2705 (1948 to 3460)	75.547
Country	Chad	6078 (4501 to 7729)	17911 (13820 to 22270)	194.702	57422 (48930 to 69054)	147915 (126376 to 175947)	157.594	3488 (2519 to 4531)	8646 (6190 to 11114)	147.92
Country	Chile	96299 (79310 to 110907)	76678 (65310 to 88649)	-20.375	1204267 (1052362 to 1409155)	1366505 (1182490 to 1605839)	13.472	22770 (13285 to 35538)	22433 (11903 to 36902)	-1.478
Country	China	606400 (451018 to 765706)	527695 (405797 to 660288)	-12.979	8370445 (6985853 to 10135414)	11341339 (9190423 to 14008523)	35.493	335693 (237110 to 443292)	220264 (126224 to 345990)	-34.385
Country	Colombia	160250 (123378 to 206703)	88723 (67126 to 113739)	-44.635	1779416 (1451917 to 2227692)	1516991 (1241319 to 1998982)	-14.748	95113 (68987 to 126120)	41161 (27268 to 58421)	-56.724
Country	Comoros	745 (554 to 934)	994 (763 to 1219)	33.372	7089 (6102 to 8410)	12708 (10826 to 15086)	79.261	414 (297 to 532)	583 (417 to 758)	40.809
Country	Congo	2383 (1785 to 2989)	3831 (2859 to 4724)	60.754	23332 (20096 to 27763)	44008 (37187 to 52609)	88.619	1308 (943 to 1683)	1869 (1323 to 2483)	42.906
Country	Cook Islands	19 (13 to 24)	13 (9 to 17)	-30.452	220 (182 to 271)	239 (198 to 295)	8.545	8 (5 to 10)	5 (3 to 8)	-31.736
Country	Costa Rica	10328 (7745 to 13675)	9409 (7198 to 12198)	-8.896	106301 (86729 to 140997)	161295 (130255 to 220477)	51.734	4097 (2916 to 5509)	3893 (2489 to 5677)	-4.988
Country	Croatia	12774 (9450 to 15983)	24723 (18536 to 30573)	-40.463	115923 (98854 to 139397)	247701 (212217 to 293813)	-21.256	6582 (4789 to 8582)	11637 (8224 to 15111)	-34.68
Country	Cuba	7386 (5747 to 9199)	4397 (3539 to 5372)	-22.992	127652 (106742 to 153601)	100519 (84821 to 120468)	19.316	2817 (1709 to 4276)	1840 (1040 to 2978)	-15.796
Country	Cyprus	31189 (24451 to 38045)	24018 (18474 to 29988)	21.461	458712 (390755 to 541381)	547315 (457781 to 663896)	64.533	13809 (9515 to 19384)	11627 (7009 to 17635)	56.357
Country	Czechia	1442 (1164 to 1712)	1752 (1401 to 2116)	-38.291	22452 (18886 to 26679)	36941 (30532 to 44638)	-16.327	385 (213 to 640)	602 (321 to 1035)	-36.459
Country	Côte d'Ivoire	24221 (18758 to 30036)	14947 (11702 to 18525)	93.545	423052 (354528 to 507272)	353982 (293793 to 428017)	113.677	10148 (6437 to 14999)	6448 (3612 to 10376)	76.805
Country	Democratic People's Republic of Korea	8043 (6095 to 10034)	7123 (5442 to 8672)	-11.444	116291 (98037 to 137669)	133659 (109447 to 161068)	14.935	4723 (3393 to 6233)	3802 (2551 to 5356)	-19.509
Country	Democratic Republic of the Congo	36636 (27165 to 45919)	65253 (49009 to 81290)	78.113	354212 (302292 to 421186)	651851 (550692 to 778631)	84.029	20776 (15141 to 26965)	32189 (23168 to 41619)	54.934
Country	Denmark	10448 (8643 to 12269)	8584 (7025 to 10129)	-17.837	202481 (168589 to 240113)	192502 (161667 to 226945)	-4.929	3321 (1781 to 5587)	3110 (1645 to 5302)	-6.342
Country	Djibouti	684 (513 to 856)	1698 (1292 to 2096)	148.298	6646 (5662 to 8019)	21293 (18167 to 25542)	220.413	392 (281 to 503)	965 (692 to 1266)	145.99
Country	Dominica	213 (165 to 258)	158 (125 to 190)	-25.825	2555 (2218 to 2958)	2842 (2465 to 3328)	11.245	111 (78 to 144)	99 (71 to 134)	-10.225
Country	Dominican Republic	19691 (15023 to 24663)	23470 (18198 to 28608)	19.193	213777 (181441 to 259065)	341208 (291886 to 403151)	59.609	11952 (8558 to 15584)	12233 (8612 to 16261)	2.349
Country	Ecuador	26051 (20365 to 31881)	31483 (24486 to 38503)	20.852	279068 (240678 to 330276)	436499 (374253 to 521254)	56.414	14977 (10843 to 19561)	13234 (9021 to 18513)	-11.639
Country	Egypt	33123 (25564 to 40432)	41193 (31736 to 50097)	24.365	366320 (305129 to 438043)	513470 (417456 to 625965)	40.17	16388 (11715 to 21353)	14346 (9629 to 20478)	-12.459
Country	El Salvador	21812 (16667 to 28192)	13266 (9984 to 17539)	-39.182	220929 (182516 to 289623)	182787 (150773 to 247109)	-17.264	13470 (9660 to 17619)	5740 (3981 to 7925)	-57.39
Country	Equatorial Guinea	439 (330 to 545)	1129 (820 to 1422)	157.002	4378 (3749 to 5216)	10690 (8983 to 13008)	144.182	265 (188 to 346)	388 (267 to 521)	46.13
Country	Eritrea	5591 (4225 to 7029)	9133 (7058 to 11212)	63.346	51182 (43736 to 61395)	98428 (84562 to 116926)	92.312	3044 (2201 to 3954)	5300 (3846 to 6799)	74.123
Country	Estonia	6095 (5055 to 7164)	2080 (1682 to 2456)	-65.872	93682 (80394 to 109212)	41943 (35254 to 49414)	-55.229	2352 (1549 to 3371)	768 (435 to 1237)	-67.334
Country	Eswatini	1196 (921 to 1461)	1709 (1384 to 2030)	42.871	10502 (9018 to 12480)	18355 (15616 to 21675)	74.77	545 (397 to 699)	712 (510 to 932)	30.569
Country	Ethiopia	89722 (68408 to 111902)	124570 (93930 to 153768)	38.841	832883 (715304 to 987720)	1213189 (1027580 to 1455630)	45.661	50545 (36337 to 64837)	57112 (40983 to 74045)	12.991
Country	Fiji	914 (714 to 1115)	960 (771 to 1136)	4.972	10155 (8664 to 11996)	14272 (12123 to 16773)	40.537	449 (322 to 584)	527 (377 to 700)	17.362
Country	Finland	14817 (12497 to 17029)	9714 (8010 to 11214)	-34.445	264207 (224501 to 310187)	230578 (194805 to 271989)	-12.728	4367 (2342 to 7338)	3698 (1972 to 6228)	-15.329
Country	France	116628 (95975 to 136444)	89152 (73020 to 105158)	-23.558	2092290 (1770704 to 2483826)	2045995 (1701511 to 2420641)	-2.213	34519 (18639 to 58870)	32915 (17299 to 56163)	-4.649
Country	Gabon	1045 (793 to 1304)	1508 (1129 to 1878)	44.299	11232 (9638 to 13444)	17356 (14628 to 20976)	54.522	579 (422 to 740)	648 (454 to 859)	11.833
Country	Gambia	1039 (773 to 1338)	2122 (1587 to 2635)	104.223	9448 (7993 to 11374)	20618 (17520 to 24737)	118.227	536 (384 to 700)	944 (672 to 1235)	76.094
Country	Georgia	17689 (14224 to 20799)	6352 (5134 to 7531)	-64.089	274684 (236437 to 320748)	127905 (109320 to 150358)	-53.435	7994 (5597 to 11184)	3148 (2037 to 4577)	-60.627
Country	Germany	143918 (118118 to 172228)	101574 (82889 to 121076)	-29.422	2937099 (2465214 to 3522523)	2596620 (2167077 to 3121671)	-11.592	48390 (25565 to 81139)	41623 (21925 to 70274)	-13.983
Country	Ghana	15587 (11614 to 19436)	32504 (24814 to 40081)	108.526	151584 (130039 to 181276)	356564 (303875 to 422695)	135.225	8245 (5987 to 10689)	15415 (10861 to 20025)	86.972
Country	Greece	18213 (14762 to 21524)	11324 (9349 to 13435)	-37.821	345746 (292271 to 410517)	298693 (248014 to 356110)	-13.609	5635 (2976 to 9427)	4792 (2477 to 8108)	-14.955
Country	Greenland	270 (229 to 311)	143 (121 to 164)	-47.052	3322 (2847 to 3878)	2467 (2065 to 2856)	-25.722	61 (35 to 98)	41 (23 to 69)	-31.855
Country	Grenada	330 (264 to 403)	228 (179 to 276)	-30.814	3704 (3197 to 4304)	3848 (3317 to 4500)	3.906	167 (120 to 215)	121 (83 to 169)	-27.157
Country	Guam	122 (90 to 155)	101 (75 to 128)	-16.937	1530 (1269 to 1898)	1815 (1506 to 2196)	18.633	48 (32 to 67)	45 (29 to 66)	-6.428
Country	Guatemala	49297 (38066 to 62930)	38533 (29591 to 49051)	-21.834	412604 (344113 to 515165)	483260 (402675 to 614908)	17.124	28708 (20302 to 37376)	21306 (15446 to 27866)	-25.785
Country	Guinea	6669 (5110 to 8395)	14240 (11083 to 17578)	113.534	68225 (58695 to 80678)	133584 (114547 to 160317)	95.797	4104 (2957 to 5245)	7234 (5113 to 9328)	76.269
Country	Guinea-Bissau	1191 (913 to 1487)	1884 (1451 to 2291)	58.163	10917 (9435 to 12998)	17951 (15365 to 21236)	64.437	704 (506 to 912)	970 (701 to 1239)	37.729
Country	Guyana	2484 (1955 to 3011)	1788 (1423 to 2161)	-28.034	26545 (22803 to 30756)	25204 (21782 to 29341)	-5.053	1517 (1097 to 1947)	1019 (738 to 1312)	-32.845
Country	Haiti	25410 (20001 to 31481)	34306 (27427 to 41461)	35.01	258760 (223134 to 307033)	421349 (366353 to 493484)	62.834	18743 (13536 to 24262)	25876 (18790 to 33266)	38.057
Country	Honduras	15605 (11753 to 20530)	21842 (16262 to 29136)	39.969	137459 (114691 to 175339)	276742 (230085 to 369268)	101.327	9572 (6837 to 12449)	14168 (10211 to 18604)	48.011
Country	Hungary	21964 (17372 to 26587)	11890 (9310 to 14547)	-45.864	382052 (323659 to 447879)	269253 (221590 to 330301)	-29.525	9740 (6321 to 13926)	4885 (2754 to 7950)	-49.845
Country	Iceland	509 (414 to 604)	466 (375 to 561)	-8.485	7735 (6496 to 9243)	9466 (7811 to 11530)	22.376	127 (67 to 217)	154 (82 to 258)	21.199
Country	India	450190 (342256 to 563042)	557673 (436822 to 683846)	23.875	5362785 (4456203 to 6405284)	8254921 (6816886 to 9930495)	53.93	253170 (184488 to 327914)	267750 (188727 to 369337)	5.759
Country	Indonesia	134323 (99826 to 170832)	143852 (109525 to 177917)	7.094	1577937 (1336688 to 1906961)	2295069 (1902046 to 2776459)	45.447	78702 (56218 to 102364)	82613 (57541 to 112222)	4.969
Country	Iran (Islamic Republic of)	44198 (33552 to 55117)	28747 (22554 to 34958)	-34.958	434727 (365374 to 524559)	475460 (385817 to 579179)	9.37	16095 (11276 to 21553)	10087 (6102 to 15666)	-37.329
Country	Iraq	16119 (12511 to 19661)	22493 (17886 to 27822)	39.543	153027 (130151 to 182072)	266084 (224197 to 315586)	73.88	6000 (4327 to 7973)	6566 (4323 to 9545)	9.441
Country	Ireland	9286 (7653 to 10843)	6966 (5575 to 8240)	-24.987	141069 (118994 to 166836)	144234 (119782 to 174724)	2.243	2347 (1253 to 3924)	2344 (1236 to 4027)	-0.117
Country	Israel	10238 (8110 to 12193)	13996 (11105 to 16828)	36.709	140914 (117911 to 169879)	225672 (186245 to 270991)	60.148	2412 (1305 to 4032)	3701 (1945 to 6259)	53.477
Country	Italy	91930 (72285 to 113015)	54554 (46641 to 62511)	-40.657	1902469 (1564483 to 2342397)	1429048 (1207130 to 1680497)	-24.885	30884 (16349 to 52286)	22944 (12106 to 38629)	-25.709
Country	Jamaica	6411 (4729 to 8265)	4959 (3714 to 6314)	-22.646	72572 (61031 to 88466)	84501 (71162 to 102429)	16.437	2841 (2026 to 3760)	2489 (1669 to 3504)	-12.387
Country	Japan	308259 (249500 to 363392)	181387 (149061 to 212235)	-41.158	5824498 (4840089 to 7047719)	5110752 (4221896 to 6150316)	-12.254	95409 (50794 to 162349)	81956 (43152 to 140797)	-14.101
Country	Jordan	3359 (2641 to 4043)	5872 (4548 to 7146)	74.817	29744 (25311 to 35464)	72533 (60546 to 87044)	143.857	1098 (783 to 1479)	1613 (994 to 2426)	46.949
Country	Kazakhstan	46346 (37291 to 54955)	30877 (24085 to 37529)	-33.378	586955 (510196 to 681649)	450691 (379772 to 531705)	-23.215	21098 (15161 to 28430)	11038 (6998 to 16199)	-47.684
Country	Kenya	27899 (20020 to 35946)	46552 (34674 to 57801)	66.855	239440 (201397 to 293094)	482379 (406793 to 584716)	101.461	11861 (8555 to 15431)	20115 (14220 to 26343)	69.588
Country	Kiribati	44 (32 to 56)	63 (48 to 79)	44.988	491 (417 to 588)	805 (676 to 958)	63.985	28 (20 to 36)	38 (28 to 50)	38.246
Country	Kuwait	1095 (818 to 1358)	1708 (1279 to 2130)	56.024	11798 (9770 to 14291)	29157 (23427 to 36241)	147.129	297 (191 to 438)	544 (303 to 891)	83.017
Country	Kyrgyzstan	11352 (8964 to 13476)	9660 (7111 to 12092)	-14.909	126465 (109397 to 148634)	121666 (102069 to 146067)	-3.795	5044 (3602 to 6577)	3506 (2350 to 5011)	-30.494
Country	Lao People's Democratic Republic	4432 (3538 to 5423)	4460 (3435 to 5436)	0.647	46616 (39959 to 54880)	57984 (49471 to 68526)	24.387	2790 (2022 to 3597)	2519 (1783 to 3284)	-9.713
Country	Latvia	9482 (7876 to 11240)	3439 (2806 to 4066)	-63.732	151094 (129714 to 174103)	70844 (59853 to 82282)	-53.113	3814 (2563 to 5388)	1352 (799 to 2117)	-64.544
Country	Lebanon	2129 (1672 to 2567)	2294 (1761 to 2820)	7.791	27479 (22921 to 32465)	37410 (30896 to 45718)	36.14	865 (597 to 1195)	714 (412 to 1125)	-17.436
Country	Lesotho	1964 (1521 to 2421)	2747 (2162 to 3251)	39.869	20357 (17441 to 24280)	30608 (26201 to 36090)	50.359	1037 (741 to 1333)	1266 (920 to 1644)	22.096
Country	Liberia	2569 (1923 to 3224)	5006 (3779 to 6127)	94.822	24915 (21284 to 29904)	50629 (42985 to 60156)	103.206	1442 (1047 to 1858)	2248 (1613 to 2895)	55.937
Country	Libya	3057 (2353 to 3734)	2898 (2271 to 3501)	-5.199	29351 (24956 to 34841)	44322 (36668 to 53318)	51.005	1063 (750 to 1438)	1070 (677 to 1572)	0.632
Country	Lithuania	8956 (7209 to 10627)	3314 (2622 to 4042)	-62.996	137336 (117169 to 160557)	75281 (62477 to 89470)	-45.185	3388 (2214 to 4926)	1455 (853 to 2303)	-57.041
Country	Luxembourg	625 (507 to 753)	784 (638 to 939)	25.328	12170 (10104 to 14572)	17590 (14557 to 21372)	44.536	201 (106 to 336)	286 (151 to 487)	42.01
Country	Madagascar	21523 (16271 to 26663)	35792 (26960 to 44392)	66.292	202113 (173552 to 242976)	355717 (303095 to 423695)	75.999	11758 (8537 to 15267)	18059 (12924 to 23617)	53.594
Country	Malawi	14855 (10890 to 18701)	23313 (17245 to 29712)	56.938	137345 (116842 to 165542)	216218 (181919 to 261343)	57.427	8150 (5905 to 10611)	10812 (7751 to 14114)	32.652
Country	Malaysia	16258 (12384 to 20320)	22490 (17191 to 27386)	38.33	183909 (156398 to 221615)	330654 (278862 to 396415)	79.792	7772 (5521 to 10199)	8809 (5750 to 12736)	13.337
Country	Maldives	338 (269 to 410)	443 (343 to 544)	30.86	3231 (2798 to 3760)	6750 (5604 to 8077)	108.958	155 (111 to 200)	166 (104 to 247)	6.967
Country	Mali	10507 (7902 to 13090)	26129 (20209 to 32441)	148.678	99929 (85373 to 118593)	224622 (192309 to 266738)	124.781	5885 (4234 to 7686)	11955 (8451 to 15524)	103.146
Country	Malta	797 (652 to 946)	671 (545 to 800)	-15.899	13427 (11170 to 16116)	16928 (14007 to 20298)	26.076	225 (121 to 378)	273 (144 to 470)	21.362
Country	Marshall Islands	36 (27 to 46)	35 (27 to 44)	-1.999	323 (274 to 388)	474 (399 to 559)	46.407	18 (12 to 23)	20 (14 to 26)	12.162
Country	Mauritania	2069 (1549 to 2602)	3648 (2690 to 4596)	76.3	20600 (17648 to 24659)	35982 (30471 to 43180)	74.668	1157 (837 to 1496)	1417 (982 to 1888)	22.455
Country	Mauritius	3309 (2705 to 3932)	1215 (974 to 1440)	-63.275	40573 (34709 to 47178)	24777 (20997 to 29065)	-38.932	1379 (982 to 1880)	606 (397 to 879)	-56.032
Country	Mexico	354998 (265765 to 456744)	242714 (184136 to 305494)	-31.629	3682017 (3094267 to 4656041)	3764705 (3167236 to 4702975)	2.246	202837 (143636 to 263899)	121342 (84744 to 165838)	-40.178
Country	Micronesia (Federated States of)	78 (58 to 98)	63 (47 to 78)	-18.948	778 (666 to 906)	853 (723 to 998)	9.688	41 (29 to 53)	32 (23 to 43)	-20.231
Country	Monaco	42 (34 to 49)	42 (35 to 50)	0.845	1115 (914 to 1350)	1211 (1010 to 1458)	8.643	18 (9 to 30)	19 (10 to 33)	8.033
Country	Mongolia	4496 (3460 to 5569)	6344 (5099 to 7672)	41.098	45364 (38779 to 53570)	85447 (73149 to 100698)	88.359	2500 (1804 to 3238)	2791 (1931 to 3824)	11.656
Country	Montenegro	1441 (1138 to 1744)	1024 (820 to 1223)	-28.938	20257 (17163 to 23999)	19244 (16252 to 22840)	-5.001	443 (271 to 664)	355 (200 to 577)	-19.933
Country	Morocco	17827 (13674 to 21890)	14685 (11437 to 17746)	-17.628	200890 (170742 to 238717)	228249 (190900 to 274337)	13.619	8922 (6479 to 11507)	6626 (4591 to 9208)	-25.731
Country	Mozambique	22461 (16550 to 28470)	45631 (34593 to 56333)	103.16	220069 (187455 to 265919)	403189 (342789 to 485660)	83.211	13517 (9770 to 17518)	20241 (14680 to 26246)	49.746
Country	Myanmar	20704 (15242 to 26416)	21998 (16430 to 27553)	6.249	245073 (208642 to 293050)	329251 (275521 to 396894)	34.348	13465 (9806 to 17259)	12723 (8990 to 16912)	-5.515
Country	Namibia	2111 (1653 to 2535)	3355 (2671 to 4014)	58.874	20862 (17988 to 24433)	38685 (33011 to 45680)	85.436	1048 (762 to 1353)	1396 (989 to 1877)	33.184
Country	Nauru	9 (7 to 11)	8 (6 to 9)	-10.764	92 (79 to 109)	87 (74 to 103)	-5.86	4 (3 to 6)	3 (2 to 5)	-22.474
Country	Nepal	5923 (4151 to 7891)	7360 (5193 to 9516)	24.255	65519 (54787 to 80050)	102090 (83350 to 126225)	55.817	3594 (2615 to 4653)	3789 (2669 to 5103)	5.415
Country	Netherlands	24225 (19444 to 29340)	20645 (16406 to 24688)	-14.775	444513 (367230 to 543541)	498480 (411671 to 606713)	12.141	7270 (3827 to 12245)	8041 (4164 to 13538)	10.606
Country	New Zealand	11655 (9384 to 13766)	11623 (9832 to 13424)	-0.27	177903 (149331 to 215670)	221556 (188853 to 263452)	24.537	2954 (1619 to 4904)	3597 (1916 to 6014)	21.756
Country	Nicaragua	14526 (10797 to 19043)	13925 (10474 to 18044)	-4.143	124017 (101267 to 166847)	183017 (151902 to 242989)	47.574	7428 (5317 to 9713)	6595 (4710 to 9012)	-11.216
Country	Niger	9467 (7064 to 11961)	26288 (20188 to 32204)	177.687	82066 (70597 to 98639)	211871 (181623 to 254379)	158.171	5334 (3846 to 6900)	12358 (8893 to 15840)	131.684
Country	Nigeria	86984 (64529 to 111948)	176226 (130100 to 222995)	102.595	884705 (751347 to 1067505)	1665369 (1414801 to 2017783)	88.24	47272 (34284 to 61198)	73104 (51568 to 95487)	54.645
Country	Niue	2 (1 to 2)	1 (1 to 1)	-45.55	24 (21 to 29)	18 (15 to 21)	-26.044	1 (1 to 1)	1 (0 to 1)	-43.721
Country	North Macedonia	3168 (2394 to 3980)	2660 (2050 to 3293)	-16.036	47931 (40345 to 58101)	56780 (46879 to 69652)	18.462	1549 (1058 to 2137)	1167 (689 to 1807)	-24.672
Country	Northern Mariana Islands	41 (31 to 51)	34 (26 to 41)	-18.204	542 (457 to 649)	604 (507 to 729)	11.603	18 (12 to 25)	16 (10 to 23)	-10.21
Country	Norway	11603 (9483 to 13617)	8502 (6910 to 9984)	-26.723	216965 (182486 to 257505)	186769 (154876 to 223949)	-13.917	3526 (1889 to 5943)	3018 (1590 to 5125)	-14.396
Country	Oman	742 (537 to 961)	1279 (933 to 1627)	72.278	7601 (6297 to 9377)	17823 (14218 to 22205)	134.473	277 (197 to 374)	374 (221 to 585)	35.071
Country	Pakistan	35638 (25838 to 46209)	66257 (49808 to 82008)	85.918	375597 (316551 to 451613)	782178 (659100 to 941084)	108.249	19895 (14393 to 25886)	33194 (23481 to 43359)	66.848
Country	Palau	22 (17 to 27)	18 (15 to 21)	-18.458	276 (235 to 323)	384 (325 to 448)	39.312	10 (7 to 14)	10 (7 to 14)	2.167
Country	Palestine	1093 (816 to 1370)	1785 (1299 to 2284)	63.394	9982 (8417 to 12049)	19358 (15865 to 23654)	93.931	391 (278 to 520)	495 (325 to 726)	26.539
Country	Panama	6845 (5095 to 9052)	9434 (7086 to 12430)	37.833	78213 (63981 to 104819)	134956 (110045 to 174918)	72.549	3603 (2589 to 4750)	3777 (2549 to 5346)	4.827
Country	Papua New Guinea	5651 (4351 to 6948)	14952 (11844 to 17994)	164.595	58126 (49856 to 67795)	169392 (146753 to 196905)	191.424	3055 (2220 to 3945)	8365 (6044 to 10850)	173.832
Country	Paraguay	6468 (4926 to 8132)	9352 (7196 to 11542)	44.579	68306 (58189 to 81698)	128679 (108130 to 154027)	88.385	3119 (2200 to 4067)	3950 (2666 to 5479)	26.651
Country	Peru	52405 (40810 to 64963)	54782 (41672 to 67354)	4.538	568700 (489827 to 667706)	784888 (663279 to 943859)	38.014	29573 (21359 to 38153)	20435 (13346 to 29579)	-30.901
Country	Philippines	50251 (38017 to 62616)	67172 (51445 to 82748)	33.672	532601 (453760 to 636866)	904409 (761140 to 1079287)	69.81	23347 (16647 to 30368)	32840 (22859 to 44176)	40.66
Country	Poland	81835 (64102 to 99934)	53275 (42997 to 64313)	-34.9	1311422 (1101805 to 1561851)	1120730 (928666 to 1340907)	-14.541	37053 (24896 to 51781)	20671 (11693 to 33485)	-44.212
Country	Portugal	18227 (14904 to 21362)	11112 (9158 to 13072)	-39.035	341242 (289888 to 404559)	290313 (242661 to 344689)	-14.925	5858 (3238 to 9542)	4658 (2443 to 7829)	-20.486
Country	Puerto Rico	8616 (6543 to 10956)	4919 (3744 to 6124)	-42.905	123434 (103916 to 154163)	119814 (99711 to 146604)	-2.933	3728 (2598 to 5196)	2275 (1294 to 3646)	-38.958
Country	Qatar	359 (280 to 435)	1292 (989 to 1589)	259.987	4434 (3711 to 5321)	19835 (16202 to 24355)	347.316	143 (99 to 202)	376 (213 to 624)	162.283
Country	Republic of Korea	157123 (128810 to 181967)	79203 (65274 to 93564)	-49.591	2065164 (1766287 to 2433414)	1930747 (1574856 to 2314163)	-6.509	37490 (21460 to 60262)	31280 (16552 to 53242)	-16.564
Country	Republic of Moldova	10265 (8308 to 12048)	4454 (3537 to 5359)	-56.611	145210 (125262 to 169375)	93241 (78304 to 111148)	-35.789	4531 (3178 to 6302)	2018 (1232 to 3049)	-55.468
Country	Romania	62330 (50399 to 74295)	29274 (23520 to 35346)	-53.033	1033524 (891785 to 1194699)	629261 (527161 to 744716)	-39.115	33261 (23301 to 45504)	12194 (7042 to 19060)	-63.338
Country	Russian Federation	370297 (299157 to 443589)	226524 (184381 to 269493)	-38.826	5827157 (4903584 to 6873630)	4320148 (3604545 to 5086295)	-25.862	153074 (101794 to 218695)	82355 (47611 to 130262)	-46.199
Country	Rwanda	11983 (9020 to 14886)	15873 (12082 to 19712)	32.459	110889 (94859 to 132814)	173995 (148420 to 208319)	56.91	6964 (5015 to 9044)	8366 (5963 to 10937)	20.129
Country	Saint Kitts and Nevis	228 (185 to 272)	158 (129 to 187)	-30.726	2763 (2426 to 3172)	3015 (2605 to 3507)	9.125	131 (96 to 168)	92 (64 to 128)	-30.133
Country	Saint Lucia	504 (396 to 609)	336 (266 to 407)	-33.242	5401 (4708 to 6314)	6737 (5770 to 7880)	24.738	252 (183 to 327)	199 (137 to 279)	-21.013
Country	Saint Vincent and the Grenadines	463 (370 to 565)	263 (210 to 313)	-43.183	4948 (4287 to 5739)	4555 (3947 to 5313)	-7.95	229 (165 to 298)	147 (103 to 200)	-35.679
Country	Samoa	129 (94 to 163)	129 (97 to 162)	0.162	1267 (1079 to 1511)	1552 (1307 to 1870)	22.488	58 (41 to 76)	54 (37 to 72)	-7.275
Country	San Marino	34 (27 to 42)	36 (29 to 43)	5.33	665 (546 to 813)	974 (800 to 1168)	46.404	11 (6 to 18)	16 (8 to 26)	44.255
Country	Sao Tome and Principe	109 (73 to 147)	161 (112 to 211)	48.56	1056 (875 to 1293)	1835 (1522 to 2259)	73.815	54 (39 to 71)	71 (50 to 96)	32.493
Country	Saudi Arabia	9470 (7312 to 11637)	17225 (13461 to 20853)	81.888	94122 (80146 to 110998)	242941 (199455 to 294790)	158.112	3884 (2774 to 5092)	5264 (3187 to 7962)	35.534
Country	Senegal	8887 (6626 to 11304)	14422 (10887 to 17937)	62.287	81190 (69344 to 97012)	150122 (127797 to 180404)	84.902	4765 (3372 to 6312)	6918 (4932 to 9044)	45.189
Country	Serbia	16622 (13214 to 20437)	11431 (8952 to 14126)	-31.23	285806 (242531 to 338224)	243120 (201789 to 293901)	-14.935	8280 (5656 to 11481)	4474 (2492 to 7257)	-45.97
Country	Seychelles	109 (87 to 130)	98 (78 to 116)	-10.354	1334 (1136 to 1574)	1707 (1432 to 2000)	27.93	49 (35 to 66)	45 (30 to 65)	-7.287
Country	Sierra Leone	4164 (3119 to 5258)	7985 (6122 to 9893)	91.751	42717 (36345 to 51051)	80255 (68806 to 95312)	87.874	2472 (1800 to 3212)	4002 (2873 to 5177)	61.848
Country	Singapore	7106 (5456 to 8745)	10161 (8094 to 12480)	43.003	104139 (86058 to 127559)	238226 (191635 to 291512)	128.759	1815 (1010 to 2989)	3896 (2076 to 6723)	114.71
Country	Slovakia	10205 (7879 to 12556)	7561 (5933 to 9089)	-25.904	156612 (133035 to 188125)	162115 (135101 to 196023)	3.513	4071 (2636 to 5815)	2968 (1675 to 4781)	-27.083
Country	Slovenia	3659 (2847 to 4559)	2742 (2147 to 3366)	-25.078	60942 (51083 to 73919)	67037 (55626 to 81788)	10.001	1302 (790 to 1998)	1228 (687 to 1986)	-5.679
Country	Solomon Islands	281 (214 to 344)	513 (397 to 622)	82.369	2799 (2406 to 3280)	5976 (5050 to 6972)	113.516	144 (105 to 185)	254 (182 to 335)	76.228
Country	Somalia	12018 (9004 to 15086)	30330 (23294 to 37280)	152.361	109783 (94253 to 132086)	266151 (228049 to 316226)	142.434	6925 (5061 to 9028)	16796 (12104 to 21410)	142.543
Country	South Africa	75068 (58087 to 92023)	66455 (51515 to 79299)	-11.473	857185 (722493 to 1014759)	966141 (809422 to 1158231)	12.711	33095 (23490 to 43476)	27060 (18367 to 38309)	-18.236
Country	South Sudan	9004 (6800 to 11433)	13553 (10210 to 16823)	50.526	85984 (73622 to 102827)	129791 (111190 to 155522)	50.947	5089 (3719 to 6615)	6445 (4623 to 8343)	26.647
Country	Spain	51864 (41295 to 62575)	39400 (31941 to 47100)	-24.031	967051 (800336 to 1165913)	1054121 (862584 to 1291891)	9.004	15885 (8356 to 26702)	16989 (8933 to 28950)	6.95
Country	Sri Lanka	20859 (16602 to 24701)	18008 (14426 to 21328)	-13.665	256431 (217652 to 301814)	307802 (260006 to 365257)	20.033	9540 (6861 to 12561)	7080 (4472 to 10504)	-25.785
Country	Sudan	13595 (10518 to 16806)	19326 (14914 to 23639)	42.151	139904 (117182 to 166769)	202561 (169891 to 242602)	44.786	6768 (4816 to 8722)	7128 (5023 to 9600)	5.32
Country	Suriname	1190 (927 to 1465)	1275 (1015 to 1544)	7.135	14210 (12313 to 16769)	20713 (17958 to 24251)	45.762	725 (517 to 932)	764 (544 to 1013)	5.409
Country	Sweden	20322 (16751 to 23836)	16361 (13380 to 19315)	-19.491	404455 (340228 to 477390)	370363 (310642 to 443428)	-8.429	6571 (3444 to 11106)	5989 (3129 to 10179)	-8.853
Country	Switzerland	10739 (8624 to 13005)	11546 (9204 to 13891)	7.515	211536 (174613 to 256409)	281507 (231645 to 344158)	33.078	3426 (1805 to 5822)	4535 (2409 to 7727)	32.385
Country	Syrian Arab Republic	6722 (5142 to 8279)	4389 (3287 to 5471)	-34.699	61770 (52378 to 73283)	66307 (54566 to 80634)	7.345	2482 (1752 to 3255)	1577 (1010 to 2328)	-36.491
Country	Taiwan (Province of China)	16143 (12695 to 19608)	6741 (5100 to 8328)	-58.24	218473 (185398 to 258127)	163892 (132584 to 201064)	-24.983	5570 (3587 to 8111)	3018 (1699 to 4798)	-45.816
Country	Tajikistan	17399 (13933 to 20974)	19758 (15902 to 23649)	13.557	171921 (148836 to 200810)	239493 (205026 to 280459)	39.304	7667 (5429 to 9973)	9095 (6529 to 12015)	18.628
Country	Thailand	33276 (24757 to 41413)	26310 (20765 to 31950)	-20.934	417838 (352797 to 503392)	588345 (489508 to 709066)	40.807	15199 (10602 to 20792)	12829 (7910 to 19282)	-15.592
Country	Timor-Leste	694 (541 to 860)	828 (628 to 1017)	19.343	7203 (6225 to 8524)	9249 (7816 to 11144)	28.409	414 (297 to 536)	395 (281 to 517)	-4.753
Country	Togo	3968 (2921 to 5079)	7001 (5301 to 8552)	76.449	34924 (29756 to 41883)	74615 (63443 to 88940)	113.649	2021 (1449 to 2640)	3414 (2436 to 4458)	68.894
Country	Tokelau	1 (1 to 2)	1 (1 to 1)	-33.321	17 (14 to 21)	14 (12 to 17)	-18.849	1 (1 to 1)	0 (0 to 1)	-43.49
Country	Tonga	108 (84 to 132)	106 (83 to 128)	-1.519	1101 (935 to 1290)	1297 (1101 to 1524)	17.785	47 (33 to 61)	43 (30 to 60)	-7.714
Country	Trinidad and Tobago	3613 (2788 to 4431)	2545 (2002 to 3121)	-29.549	43012 (36709 to 51095)	49480 (42427 to 58317)	15.038	1977 (1427 to 2575)	1489 (1031 to 2050)	-24.666
Country	Tunisia	5754 (4492 to 7050)	4482 (3447 to 5440)	-22.115	64495 (54439 to 77445)	79232 (65927 to 96115)	22.85	2259 (1576 to 3077)	1697 (1040 to 2583)	-24.888
Country	Turkmenistan	28884 (20646 to 37586)	26665 (19556 to 34870)	-32.179	350831 (288246 to 425457)	478891 (383043 to 593854)	-6.293	14198 (10029 to 18791)	10083 (6036 to 15552)	-33.486
Country	Tuvalu	16707 (13482 to 19818)	11331 (9211 to 13492)	7.091	168885 (146823 to 196846)	158257 (133899 to 187773)	15.738	7118 (5259 to 9248)	4734 (3236 to 6731)	-13.964
Country	Turkey	7 (5 to 8)	7 (5 to 9)	-7.683	86 (73 to 102)	100 (85 to 119)	36.502	4 (3 to 5)	4 (3 to 5)	-28.979
Country	Uganda	24052 (17407 to 31105)	51383 (37490 to 64409)	113.637	207744 (175540 to 252734)	445588 (376898 to 539692)	114.489	10831 (7850 to 14016)	21762 (15648 to 28071)	100.934
Country	Ukraine	119391 (96007 to 143990)	74298 (60001 to 88842)	-37.77	2027213 (1691125 to 2404228)	1514155 (1255047 to 1778420)	-25.309	49532 (31467 to 72093)	32007 (19716 to 49016)	-35.381
Country	United Arab Emirates	1238 (949 to 1516)	3896 (3019 to 4854)	214.782	14400 (12025 to 17119)	78315 (63335 to 95126)	443.869	569 (404 to 761)	1935 (1248 to 2838)	240.172
Country	United Kingdom	128844 (105847 to 151414)	82433 (66284 to 97986)	-36.021	2456572 (2075886 to 2952980)	1875041 (1552024 to 2276878)	-23.672	40451 (21627 to 67637)	30186 (15864 to 51463)	-25.377
Country	United Republic of Tanzania	40165 (29880 to 51468)	78100 (59036 to 97034)	94.445	368447 (313891 to 441836)	773236 (654630 to 930733)	109.864	20356 (14711 to 26493)	37165 (26599 to 48389)	82.572
Country	United States of America	593409 (482955 to 701478)	417845 (343788 to 489925)	-29.586	9790911 (8160881 to 11755329)	8414517 (6899140 to 10084911)	-14.058	159394 (85855 to 272617)	133759 (71162 to 228953)	-16.082
Country	United States Virgin Islands	289 (221 to 352)	139 (110 to 171)	-51.886	3989 (3382 to 4769)	3373 (2837 to 4048)	-15.436	144 (102 to 195)	84 (55 to 119)	-41.853
Country	Uruguay	12440 (10074 to 14866)	11679 (9602 to 13583)	-6.113	203736 (175865 to 242995)	224487 (194053 to 263212)	10.185	3691 (2127 to 5872)	3741 (2029 to 6184)	1.33
Country	Uzbekistan	60683 (49048 to 72675)	58261 (46010 to 69986)	-3.99	613540 (537181 to 721316)	825801 (699840 to 975287)	34.596	25145 (18112 to 32979)	25164 (17241 to 35241)	0.076
Country	Vanuatu	104 (76 to 132)	180 (138 to 221)	73.364	1039 (878 to 1237)	2128 (1815 to 2520)	104.824	52 (37 to 68)	93 (67 to 121)	77.964
Country	Venezuela (Bolivarian Republic of)	76295 (57445 to 100343)	62757 (47831 to 82314)	-17.744	820655 (681196 to 1072505)	1021057 (842418 to 1330914)	24.42	43934 (31317 to 57294)	33423 (23663 to 46173)	-23.926
Country	Viet Nam	59446 (44132 to 74610)	76200 (58543 to 94483)	28.182	654888 (557213 to 784665)	1226288 (1014832 to 1479296)	87.252	28817 (20870 to 37718)	32221 (21066 to 46247)	11.813
Country	Yemen	7963 (5943 to 9886)	13751 (10636 to 16874)	72.675	73592 (62112 to 87371)	143640 (120560 to 169638)	95.184	3644 (2669 to 4657)	5540 (3944 to 7323)	52.025
Country	Zambia	12313 (9096 to 15501)	23938 (17968 to 29742)	94.423	107769 (91700 to 129562)	223915 (189662 to 270905)	107.772	6463 (4656 to 8345)	10559 (7449 to 13795)	63.374
Country	Zimbabwe	13550 (10451 to 16843)	21061 (16817 to 25578)	55.434	118534 (102217 to 141677)	214019 (182819 to 254404)	80.556	5539 (3959 to 7263)	9892 (7132 to 12905)	78.581

## Sheet: Table S2
Table S2. Global age-standardized rates of incidence, prevalence, and YLDs of thermal burns in 1990 and 2021, and their trends
Regional types	Region	Age-standardized incidence rate per 100000			Age-standardized prevalence rate per 100000			Age-standardized YLDs rate per 100000
		1990 (95% UI)	2021 (95% UI)	EAPC (95% CI)	1990 (95% UI)	2021 (95% UI)	EAPC (95% CI)	1990 (95% UI)	2021 (95% UI)	EAPC (95% CI)
Global	Global	121.68(97.61 to 146.26)	80.13(63.05 to 96.68)	-1.40(-1.49 to -1.32)	1996.61(1689.55 to 2355.79)	1251.30(1051.30 to 1490.36)	-1.56(-1.64 to -1.49)	60.43(41.44 to 82.71)	32.38(21.59 to 46.01)	-2.06(-2.14 to -1.98)
SDI quintile	High SDI	229.33(187.96 to 268.19)	141.85(114.54 to 169.01)	-1.66(-1.75 to -1.58)	3351.01(2821.23 to 4010.37)	2103.43(1742.54 to 2542.26)	-1.58(-1.66 to -1.50)	59.56(33.66 to 96.60)	35.18(18.98 to 59.00)	-1.76(-1.84 to -1.67)
SDI quintile	High-middle SDI	144.40(115.68 to 172.55)	103.15(81.71 to 124.24)	-1.13(-1.28 to -0.98)	2248.56(1902.81 to 2650.61)	1442.66(1208.96 to 1722.81)	-1.53(-1.64 to -1.41)	58.16(38.60 to 82.90)	27.80(15.97 to 43.73)	-2.57(-2.70 to -2.44)
SDI quintile	Middle SDI	97.67(76.51 to 120.02)	70.04(54.06 to 85.88)	-0.99(-1.18 to -0.81)	1439.87(1234.34 to 1700.70)	995.89(840.61 to 1187.10)	-1.14(-1.27 to -1.01)	60.85(43.83 to 78.88)	27.90(18.86 to 39.15)	-2.43(-2.58 to -2.28)
SDI quintile	Low-middle SDI	69.89(54.81 to 86.39)	52.81(41.47 to 64.50)	-1.04(-1.12 to -0.96)	1086.18(927.64 to 1280.17)	796.87(677.99 to 939.47)	-1.12(-1.22 to -1.02)	49.63(35.98 to 63.31)	27.80(19.36 to 37.34)	-1.97(-2.07 to -1.86)
SDI quintile	Low SDI	91.66(71.26 to 111.76)	73.39(57.20 to 88.88)	-0.79(-0.86 to -0.72)	1398.41(1197.79 to 1649.18)	1089.10(931.04 to 1284.58)	-0.86(-0.94 to -0.79)	69.50(50.43 to 88.52)	47.21(33.69 to 61.04)	-1.26(-1.32 to -1.20)
GBD region	Andean Latin America	215.76(170.95 to 263.92)	159.63(122.90 to 195.32)	-1.04(-1.07 to -1.01)	3270.52(2839.37 to 3842.69)	2273.68(1950.19 to 2709.41)	-1.24(-1.27 to -1.21)	161.96(115.85 to 208.84)	67.76(46.56 to 94.49)	-2.89(-2.94 to -2.85)
GBD region	Australasia	299.72(240.88 to 357.91)	224.60(176.66 to 268.54)	-0.85(-0.90 to -0.80)	4225.25(3524.12 to 5123.78)	3236.26(2695.26 to 3923.88)	-0.77(-0.82 to -0.72)	69.54(37.45 to 117.08)	53.22(28.22 to 88.82)	-0.78(-0.83 to -0.73)
GBD region	Caribbean	278.73(220.37 to 338.40)	236.79(184.85 to 286.40)	-0.43(-0.57 to -0.29)	4070.30(3498.40 to 4807.44)	3457.13(2957.59 to 4108.33)	-0.41(-0.55 to -0.27)	173.20(124.60 to 223.47)	126.83(91.98 to 167.58)	-0.97(-1.09 to -0.86)
GBD region	Central Asia	282.79(231.63 to 330.94)	179.61(143.81 to 213.54)	-1.73(-1.85 to -1.61)	4178.39(3640.04 to 4847.74)	2638.97(2253.25 to 3093.90)	-1.74(-1.87 to -1.62)	150.93(108.40 to 201.38)	75.52(51.86 to 106.07)	-2.55(-2.74 to -2.35)
GBD region	Central Europe	225.11(177.23 to 272.65)	165.63(126.37 to 204.75)	-0.99(-1.05 to -0.93)	3225.81(2742.89 to 3804.41)	2265.93(1892.40 to 2732.67)	-1.14(-1.19 to -1.09)	93.83(64.07 to 130.65)	44.19(25.12 to 69.79)	-2.44(-2.53 to -2.35)
GBD region	Central Latin America	346.12(268.71 to 436.31)	212.93(162.87 to 272.20)	-1.04(-1.33 to -0.76)	5088.85(4295.11 to 6383.67)	2959.00(2479.20 to 3793.89)	-1.19(-1.48 to -0.90)	255.55(182.79 to 332.79)	96.51(67.77 to 131.57)	-2.51(-2.80 to -2.22)
GBD region	Central Sub-Saharan Africa	86.80(66.94 to 105.66)	67.39(51.56 to 82.13)	-0.85(-0.94 to -0.76)	1352.36(1159.26 to 1588.81)	1031.18(873.46 to 1223.11)	-0.90(-1.01 to -0.80)	67.01(49.04 to 85.43)	43.50(31.17 to 56.43)	-1.34(-1.49 to -1.19)
GBD region	East Asia	48.05(35.90 to 60.67)	42.30(31.58 to 53.64)	-0.19(-0.34 to -0.05)	764.32(635.07 to 922.73)	624.62(507.25 to 772.36)	-0.50(-0.63 to -0.38)	28.69(20.07 to 38.01)	12.45(7.16 to 19.45)	-2.79(-2.90 to -2.68)
GBD region	Eastern Europe	250.77(200.57 to 297.95)	172.51(137.94 to 204.95)	-1.51(-1.88 to -1.13)	3440.32(2900.28 to 4067.25)	2344.02(1945.63 to 2768.17)	-1.57(-1.93 to -1.20)	91.10(60.65 to 130.19)	47.34(27.92 to 73.76)	-2.49(-2.91 to -2.07)
GBD region	Eastern Sub-Saharan Africa	134.93(104.16 to 164.47)	103.96(80.66 to 125.76)	-0.96(-1.03 to -0.88)	2082.93(1793.00 to 2473.78)	1574.11(1343.37 to 1871.23)	-0.99(-1.06 to -0.91)	100.21(72.40 to 128.01)	66.59(47.65 to 86.78)	-1.26(-1.33 to -1.19)
GBD region	High-income Asia Pacific	285.94(233.59 to 333.43)	184.51(145.74 to 221.57)	-1.56(-1.68 to -1.44)	4105.00(3452.44 to 4932.21)	2722.01(2246.47 to 3307.42)	-1.45(-1.58 to -1.32)	69.62(38.20 to 115.95)	44.97(23.73 to 76.20)	-1.52(-1.63 to -1.40)
GBD region	High-income North America	239.08(194.36 to 280.40)	134.24(108.70 to 160.11)	-2.00(-2.31 to -1.69)	3489.55(2907.58 to 4180.16)	1992.81(1630.18 to 2402.15)	-1.94(-2.26 to -1.63)	57.20(30.78 to 97.37)	32.27(17.26 to 55.51)	-1.98(-2.29 to -1.66)
GBD region	North Africa and Middle East	58.10(44.82 to 70.72)	36.49(28.23 to 44.17)	-1.63(-1.73 to -1.53)	921.46(766.73 to 1100.63)	556.77(457.92 to 672.97)	-1.76(-1.89 to -1.64)	34.35(24.15 to 45.60)	13.84(8.92 to 20.09)	-3.09(-3.20 to -2.97)
GBD region	Oceania	109.09(84.65 to 132.92)	118.03(94.32 to 141.71)	0.16(0.08 to 0.24)	1699.40(1458.92 to 1994.76)	1787.23(1539.64 to 2081.90)	0.08(-0.01 to 0.16)	74.27(54.08 to 96.92)	77.12(56.15 to 99.84)	0.11(0.01 to 0.21)
GBD region	South Asia	44.47(34.08 to 55.27)	33.81(26.29 to 41.63)	-0.99(-1.13 to -0.85)	728.93(605.12 to 874.29)	547.27(453.79 to 656.00)	-1.04(-1.20 to -0.88)	31.46(22.77 to 40.74)	17.60(12.36 to 24.21)	-2.04(-2.25 to -1.84)
GBD region	Southeast Asia	68.53(52.29 to 84.63)	56.12(42.81 to 69.55)	-0.53(-0.61 to -0.45)	1075.76(907.34 to 1279.72)	847.44(707.54 to 1017.02)	-0.67(-0.75 to -0.58)	44.82(32.12 to 58.41)	26.73(18.14 to 37.20)	-1.54(-1.64 to -1.44)
GBD region	Southern Latin America	550.38(448.79 to 638.68)	422.67(349.64 to 496.28)	-0.70(-0.84 to -0.55)	7968.10(6926.66 to 9320.65)	5994.17(5141.75 to 7043.74)	-0.77(-0.90 to -0.63)	149.75(86.55 to 234.58)	102.88(56.74 to 168.74)	-1.04(-1.18 to -0.90)
GBD region	Southern Sub-Saharan Africa	165.07(130.35 to 199.85)	116.41(92.83 to 138.02)	-1.29(-1.42 to -1.16)	2641.09(2222.92 to 3146.43)	1741.53(1469.35 to 2066.09)	-1.54(-1.68 to -1.40)	95.28(67.16 to 126.43)	52.76(36.74 to 73.00)	-2.08(-2.16 to -1.99)
GBD region	Tropical Latin America	172.43(134.57 to 211.29)	99.86(78.96 to 121.63)	-2.52(-2.82 to -2.22)	2621.31(2232.70 to 3095.09)	1455.71(1236.14 to 1726.27)	-2.65(-2.93 to -2.37)	105.71(76.30 to 137.56)	42.58(28.96 to 58.92)	-3.63(-3.90 to -3.35)
GBD region	Western Europe	213.55(173.67 to 253.88)	150.59(119.99 to 181.99)	-1.20(-1.23 to -1.17)	3058.62(2568.20 to 3678.28)	2167.86(1805.69 to 2614.53)	-1.18(-1.22 to -1.15)	51.02(27.26 to 84.88)	35.72(19.03 to 60.43)	-1.20(-1.24 to -1.17)
GBD region	Western Sub-Saharan Africa	89.10(67.35 to 110.22)	75.18(58.42 to 91.49)	-0.57(-0.65 to -0.49)	1365.59(1167.42 to 1617.55)	1131.58(966.32 to 1336.58)	-0.62(-0.71 to -0.53)	66.30(47.78 to 84.72)	46.50(33.03 to 60.62)	-1.12(-1.19 to -1.05)
Country	Afghanistan	27.11(20.47 to 33.45)	19.30(14.50 to 24.13)	-1.09(-1.19 to -1.00)	434.07(360.60 to 519.05)	311.50(259.75 to 372.06)	-1.11(-1.22 to -0.99)	20.28(14.63 to 26.13)	12.25(8.87 to 16.06)	-1.71(-1.90 to -1.52)
Country	Albania	162.24(125.46 to 202.09)	151.46(116.19 to 188.84)	-0.07(-0.17 to 0.02)	2429.49(2050.68 to 2897.44)	2118.85(1768.37 to 2598.57)	-0.34(-0.43 to -0.26)	86.78(60.54 to 116.86)	43.53(25.61 to 67.72)	-2.30(-2.47 to -2.12)
Country	Algeria	76.57(60.49 to 91.52)	38.85(30.20 to 46.79)	-2.37(-2.43 to -2.31)	1226.00(1023.37 to 1459.65)	588.78(489.78 to 706.37)	-2.55(-2.61 to -2.49)	44.67(31.53 to 60.15)	14.18(9.18 to 20.81)	-3.85(-3.91 to -3.79)
Country	American Samoa	71.74(53.61 to 90.67)	60.59(44.83 to 76.28)	-0.53(-0.78 to -0.28)	1114.82(943.48 to 1349.82)	929.10(775.40 to 1122.37)	-0.57(-0.82 to -0.33)	41.01(28.61 to 55.24)	29.49(20.34 to 40.55)	-0.93(-1.20 to -0.66)
Country	Andorra	169.33(134.71 to 206.62)	145.03(114.45 to 176.63)	-0.49(-0.56 to -0.42)	2470.65(2028.60 to 3012.82)	2133.46(1759.52 to 2611.72)	-0.49(-0.56 to -0.41)	40.77(21.43 to 69.41)	35.12(18.47 to 58.87)	-0.49(-0.57 to -0.41)
Country	Angola	95.88(74.75 to 117.58)	75.52(58.28 to 92.11)	-0.77(-0.84 to -0.70)	1478.72(1272.90 to 1746.18)	1153.58(975.57 to 1367.85)	-0.81(-0.90 to -0.73)	75.35(54.26 to 95.97)	47.19(33.66 to 61.32)	-1.51(-1.67 to -1.34)
Country	Antigua and Barbuda	366.49(295.59 to 441.54)	286.58(226.89 to 349.26)	-0.78(-0.80 to -0.76)	5249.86(4528.19 to 6079.83)	3925.64(3367.16 to 4633.95)	-0.90(-0.92 to -0.87)	186.32(131.98 to 251.36)	108.27(73.16 to 153.03)	-1.66(-1.71 to -1.61)
Country	Argentina	504.50(408.68 to 593.32)	408.56(335.87 to 479.93)	-0.59(-0.87 to -0.31)	7475.81(6447.81 to 8759.69)	5903.32(5033.27 to 6969.18)	-0.66(-0.92 to -0.40)	141.27(81.79 to 221.65)	102.86(57.13 to 169.84)	-0.89(-1.15 to -0.64)
Country	Armenia	340.40(278.83 to 402.06)	158.31(118.11 to 198.73)	-2.73(-2.93 to -2.52)	4848.94(4185.29 to 5640.92)	2308.13(1931.50 to 2762.90)	-2.62(-2.80 to -2.44)	158.42(111.57 to 217.62)	53.77(33.06 to 80.95)	-3.78(-3.97 to -3.60)
Country	Australia	288.00(231.31 to 344.83)	217.45(168.83 to 262.70)	-0.82(-0.88 to -0.75)	4088.02(3401.68 to 4964.73)	3168.59(2618.37 to 3866.06)	-0.73(-0.80 to -0.66)	67.04(35.87 to 113.36)	52.07(27.40 to 87.14)	-0.73(-0.80 to -0.66)
Country	Austria	189.24(150.99 to 226.44)	152.16(119.16 to 184.50)	-0.63(-0.69 to -0.58)	2707.82(2258.64 to 3245.33)	2215.02(1827.46 to 2709.20)	-0.56(-0.62 to -0.50)	44.91(23.88 to 76.01)	36.55(19.22 to 62.28)	-0.57(-0.63 to -0.51)
Country	Azerbaijan	336.03(273.27 to 399.40)	258.56(212.43 to 305.18)	-0.99(-1.05 to -0.93)	5046.51(4359.02 to 5827.99)	3735.23(3205.62 to 4385.72)	-1.12(-1.18 to -1.06)	191.64(138.23 to 253.40)	104.19(71.89 to 147.82)	-2.18(-2.34 to -2.01)
Country	Bahamas	403.67(333.79 to 484.15)	292.90(234.49 to 353.02)	-1.10(-1.16 to -1.03)	5729.15(4994.36 to 6613.74)	4101.22(3560.40 to 4741.61)	-1.14(-1.20 to -1.07)	220.59(160.30 to 291.30)	122.07(86.19 to 168.46)	-1.94(-2.08 to -1.79)
Country	Bahrain	45.83(35.04 to 56.73)	36.56(27.82 to 44.78)	-0.85(-0.97 to -0.72)	715.15(593.55 to 860.67)	540.51(444.90 to 658.78)	-1.06(-1.19 to -0.92)	23.24(16.17 to 32.17)	10.82(6.32 to 16.99)	-2.66(-2.76 to -2.55)
Country	Bangladesh	33.82(25.48 to 41.66)	23.53(17.74 to 29.76)	-1.33(-1.44 to -1.22)	548.96(460.65 to 654.46)	370.79(307.30 to 452.30)	-1.44(-1.57 to -1.30)	25.79(18.89 to 33.30)	12.14(8.51 to 16.67)	-2.68(-2.87 to -2.48)
Country	Barbados	269.61(209.40 to 333.49)	214.93(163.91 to 266.21)	-0.74(-0.83 to -0.66)	3878.53(3335.81 to 4575.94)	2987.03(2504.39 to 3601.53)	-0.83(-0.92 to -0.75)	136.01(96.15 to 184.38)	78.49(51.85 to 112.31)	-1.61(-1.68 to -1.54)
Country	Belarus	272.87(220.10 to 324.19)	226.95(184.41 to 270.79)	-0.85(-1.10 to -0.60)	3696.66(3137.05 to 4295.09)	2944.07(2484.45 to 3460.52)	-1.03(-1.28 to -0.78)	98.93(66.41 to 141.68)	56.00(31.62 to 89.23)	-2.19(-2.50 to -1.87)
Country	Belgium	224.93(183.41 to 266.06)	165.88(133.39 to 199.08)	-0.93(-1.02 to -0.83)	3181.01(2664.13 to 3803.11)	2398.10(2002.26 to 2872.81)	-0.88(-0.94 to -0.82)	52.71(27.93 to 87.44)	39.47(20.92 to 66.91)	-0.89(-0.95 to -0.83)
Country	Belize	249.37(197.05 to 299.77)	190.26(145.32 to 235.24)	-0.88(-0.92 to -0.83)	3702.54(3169.99 to 4348.14)	2778.71(2371.08 to 3316.22)	-0.92(-0.96 to -0.88)	164.83(118.21 to 212.54)	91.25(63.07 to 125.20)	-1.93(-1.97 to -1.88)
Country	Benin	95.63(74.33 to 116.58)	84.86(66.61 to 102.93)	-0.40(-0.47 to -0.33)	1488.68(1268.97 to 1790.41)	1286.53(1110.91 to 1515.28)	-0.48(-0.54 to -0.41)	76.91(55.18 to 97.90)	56.82(40.09 to 73.46)	-0.96(-1.01 to -0.91)
Country	Bermuda	242.07(180.70 to 310.32)	243.04(180.06 to 309.15)	0.11(-0.10 to 0.32)	3463.21(2903.47 to 4201.23)	3261.10(2709.11 to 4082.75)	-0.10(-0.28 to 0.08)	101.59(67.91 to 142.98)	62.84(35.66 to 101.27)	-1.39(-1.51 to -1.27)
Country	Bhutan	36.24(27.21 to 45.15)	30.62(23.14 to 38.06)	-0.61(-0.73 to -0.49)	602.21(506.42 to 712.55)	480.27(398.03 to 573.12)	-0.82(-0.94 to -0.69)	28.70(20.87 to 37.36)	16.16(11.29 to 21.80)	-1.97(-2.15 to -1.79)
Country	Bolivia (Plurinational State of)	229.77(183.08 to 280.53)	166.30(130.59 to 200.70)	-1.12(-1.15 to -1.10)	3532.30(3059.17 to 4129.50)	2444.85(2110.72 to 2886.99)	-1.26(-1.29 to -1.24)	203.29(148.40 to 262.71)	98.09(69.85 to 129.13)	-2.46(-2.50 to -2.43)
Country	Bosnia and Herzegovina	213.30(168.86 to 254.77)	190.11(149.06 to 231.97)	-0.37(-0.40 to -0.33)	3049.21(2610.24 to 3577.33)	2610.51(2190.88 to 3133.76)	-0.55(-0.59 to -0.51)	93.44(64.30 to 130.27)	53.31(31.14 to 82.92)	-2.09(-2.27 to -1.91)
Country	Botswana	143.46(115.30 to 170.33)	140.58(113.02 to 168.00)	-0.26(-0.37 to -0.15)	2185.64(1869.57 to 2555.95)	2085.82(1795.64 to 2446.43)	-0.29(-0.37 to -0.21)	90.35(64.80 to 116.33)	69.96(50.29 to 94.62)	-0.51(-0.67 to -0.34)
Country	Brazil	173.29(135.14 to 212.48)	98.95(78.34 to 120.44)	-2.58(-2.89 to -2.28)	2633.40(2243.25 to 3109.30)	1444.43(1226.98 to 1712.53)	-2.71(-2.99 to -2.42)	106.12(76.59 to 138.06)	42.19(28.66 to 58.40)	-3.68(-3.96 to -3.40)
Country	Brunei Darussalam	350.59(294.40 to 403.80)	235.52(193.49 to 274.16)	-1.40(-1.48 to -1.32)	5397.45(4638.53 to 6263.55)	3543.00(2968.83 to 4201.00)	-1.48(-1.56 to -1.40)	99.72(58.14 to 158.60)	61.61(34.51 to 100.63)	-1.66(-1.74 to -1.57)
Country	Bulgaria	214.15(169.36 to 261.95)	164.14(125.30 to 200.01)	-0.92(-0.96 to -0.87)	3045.16(2602.13 to 3583.74)	2291.42(1913.98 to 2734.05)	-0.99(-1.05 to -0.94)	87.41(59.58 to 122.11)	50.73(30.89 to 76.66)	-1.83(-1.94 to -1.71)
Country	Burkina Faso	86.24(65.81 to 107.20)	79.77(61.57 to 97.25)	-0.26(-0.27 to -0.25)	1320.85(1132.33 to 1582.01)	1204.72(1031.64 to 1415.52)	-0.29(-0.31 to -0.28)	63.20(45.47 to 81.75)	56.14(40.78 to 72.50)	-0.31(-0.37 to -0.25)
Country	Burundi	147.00(114.83 to 177.28)	117.40(93.35 to 142.54)	-0.78(-0.83 to -0.74)	2267.41(1935.12 to 2701.99)	1780.54(1532.22 to 2117.84)	-0.77(-0.83 to -0.72)	113.08(81.61 to 147.18)	86.30(61.61 to 110.73)	-0.48(-0.64 to -0.32)
Country	Cabo Verde	122.65(95.52 to 149.45)	110.35(87.13 to 132.47)	-0.41(-0.51 to -0.32)	1926.94(1645.17 to 2272.77)	1602.08(1367.42 to 1893.80)	-0.67(-0.77 to -0.57)	79.30(55.59 to 103.90)	48.08(32.83 to 67.47)	-1.85(-1.98 to -1.73)
Country	Cambodia	88.76(71.51 to 107.72)	56.22(43.90 to 66.94)	-1.58(-1.67 to -1.49)	1390.11(1199.64 to 1622.92)	847.57(712.21 to 995.80)	-1.71(-1.78 to -1.64)	68.28(49.27 to 87.34)	31.09(22.25 to 41.51)	-2.70(-2.76 to -2.64)
Country	Cameroon	85.38(64.08 to 106.96)	77.47(60.34 to 93.97)	-0.34(-0.45 to -0.24)	1319.10(1129.45 to 1568.37)	1156.08(985.40 to 1373.61)	-0.44(-0.54 to -0.34)	63.59(45.53 to 81.71)	46.57(33.70 to 60.55)	-0.99(-1.07 to -0.91)
Country	Canada	262.18(218.07 to 304.87)	157.81(126.34 to 189.46)	-1.52(-1.64 to -1.40)	3829.72(3134.37 to 4546.10)	2386.04(1947.24 to 2905.68)	-1.43(-1.54 to -1.32)	62.85(34.06 to 104.79)	39.08(20.75 to 67.96)	-1.44(-1.54 to -1.33)
Country	Central African Republic	82.55(63.92 to 99.76)	70.87(56.48 to 85.06)	-0.50(-0.55 to -0.45)	1272.94(1092.50 to 1501.03)	1081.69(930.45 to 1263.55)	-0.53(-0.58 to -0.48)	63.90(46.73 to 81.57)	53.80(39.29 to 68.40)	-0.36(-0.46 to -0.26)
Country	Chad	86.62(65.64 to 107.16)	85.08(67.24 to 102.62)	-0.06(-0.16 to 0.04)	1354.78(1158.65 to 1622.44)	1286.06(1108.74 to 1510.44)	-0.16(-0.25 to -0.06)	71.14(51.87 to 91.66)	62.36(45.41 to 79.87)	-0.40(-0.50 to -0.30)
Country	Chile	693.70(573.69 to 797.66)	467.01(394.80 to 549.28)	-0.96(-1.35 to -0.57)	9792.78(8581.42 to 11420.48)	6302.84(5457.08 to 7451.66)	-1.15(-1.55 to -0.74)	182.21(105.95 to 285.05)	104.72(56.01 to 171.53)	-1.52(-1.93 to -1.10)
Country	China	47.76(35.59 to 60.27)	42.71(31.89 to 54.16)	-0.13(-0.28 to 0.03)	761.57(632.36 to 919.86)	630.29(511.95 to 779.79)	-0.45(-0.58 to -0.32)	28.82(20.20 to 38.11)	12.49(7.17 to 19.58)	-2.79(-2.90 to -2.68)
Country	Colombia	414.27(322.23 to 530.22)	217.01(164.42 to 283.85)	-1.93(-2.07 to -1.79)	5944.89(4922.65 to 7395.27)	2912.21(2375.75 to 3852.82)	-2.13(-2.28 to -1.98)	293.21(212.49 to 385.84)	80.29(53.29 to 113.66)	-3.93(-4.12 to -3.74)
Country	Comoros	138.90(107.47 to 170.34)	123.03(95.08 to 150.01)	-0.47(-0.51 to -0.42)	2162.56(1867.72 to 2539.51)	1894.64(1615.44 to 2242.76)	-0.50(-0.55 to -0.45)	107.68(77.35 to 137.40)	81.42(58.17 to 106.03)	-1.02(-1.09 to -0.94)
Country	Congo	87.90(67.99 to 106.11)	64.81(49.62 to 78.98)	-1.02(-1.07 to -0.97)	1343.21(1156.92 to 1583.08)	972.46(823.77 to 1162.43)	-1.06(-1.12 to -0.99)	62.30(45.09 to 80.99)	37.07(26.19 to 49.50)	-1.60(-1.72 to -1.47)
Country	Cook Islands	86.77(62.26 to 111.05)	83.61(60.27 to 108.65)	-0.06(-0.39 to 0.26)	1335.12(1109.85 to 1635.99)	1180.42(976.89 to 1470.02)	-0.37(-0.68 to -0.05)	43.19(29.36 to 59.92)	26.66(16.37 to 40.58)	-1.49(-1.76 to -1.22)
Country	Costa Rica	279.48(210.49 to 365.08)	241.67(183.86 to 319.26)	-0.64(-0.76 to -0.51)	3868.23(3187.00 to 5063.97)	3166.67(2538.59 to 4356.35)	-0.79(-0.90 to -0.68)	140.49(99.65 to 189.55)	77.84(50.05 to 113.39)	-2.08(-2.18 to -1.98)
Country	C么te d'Ivoire	89.22(67.78 to 109.87)	77.40(59.41 to 94.13)	-0.52(-0.58 to -0.45)	1353.74(1162.17 to 1609.81)	1149.39(986.05 to 1349.30)	-0.56(-0.62 to -0.50)	63.33(46.20 to 81.11)	47.47(34.08 to 61.75)	-0.77(-0.83 to -0.71)
Country	Croatia	164.49(126.72 to 206.57)	133.03(104.61 to 163.76)	-0.52(-0.60 to -0.43)	2275.68(1902.16 to 2743.39)	1792.91(1507.35 to 2168.35)	-0.63(-0.78 to -0.48)	51.21(31.04 to 77.24)	34.09(19.33 to 54.51)	-1.19(-1.43 to -0.96)
Country	Cuba	289.94(228.92 to 354.27)	290.13(216.61 to 370.77)	0.32(0.04 to 0.61)	4174.80(3560.39 to 4916.43)	3966.44(3319.05 to 4882.27)	0.15(-0.12 to 0.42)	124.42(86.05 to 174.63)	88.31(53.95 to 132.64)	-0.69(-0.95 to -0.42)
Country	Cyprus	191.00(153.55 to 227.33)	149.98(117.30 to 181.25)	-0.73(-0.81 to -0.64)	2780.32(2338.91 to 3297.82)	2180.56(1816.04 to 2655.05)	-0.73(-0.80 to -0.65)	47.74(26.45 to 79.32)	36.00(19.10 to 61.72)	-0.83(-0.90 to -0.77)
Country	Czechia	256.01(195.87 to 320.07)	184.20(139.10 to 230.67)	-0.68(-0.90 to -0.46)	3609.52(3031.41 to 4329.30)	2549.70(2122.19 to 3081.44)	-0.71(-0.91 to -0.50)	89.30(57.45 to 131.03)	48.20(26.97 to 76.43)	-1.28(-1.59 to -0.98)
Country	Democratic People's Republic of Korea	38.12(29.21 to 47.55)	28.80(21.77 to 35.80)	-0.89(-0.94 to -0.83)	588.75(495.95 to 693.99)	426.51(351.05 to 514.65)	-1.01(-1.06 to -0.96)	23.01(16.59 to 30.41)	12.41(8.41 to 17.54)	-1.83(-1.90 to -1.77)
Country	Democratic Republic of the Congo	84.22(64.65 to 103.21)	64.30(49.49 to 78.81)	-0.92(-1.02 to -0.81)	1319.22(1128.03 to 1550.21)	990.04(838.94 to 1177.52)	-0.97(-1.09 to -0.85)	65.11(47.70 to 83.21)	42.40(30.43 to 55.15)	-1.33(-1.49 to -1.16)
Country	Denmark	223.60(181.13 to 262.02)	174.62(139.76 to 207.57)	-0.82(-0.86 to -0.78)	3249.40(2707.60 to 3888.04)	2530.87(2118.27 to 2997.33)	-0.80(-0.83 to -0.77)	54.11(29.08 to 90.58)	41.72(21.91 to 70.86)	-0.81(-0.85 to -0.78)
Country	Djibouti	138.37(106.68 to 170.64)	125.03(95.91 to 153.56)	-0.40(-0.52 to -0.28)	2158.63(1853.56 to 2562.14)	1886.99(1616.76 to 2247.02)	-0.50(-0.62 to -0.38)	106.68(76.59 to 135.71)	78.09(55.95 to 102.44)	-1.14(-1.31 to -0.98)
Country	Dominica	269.53(211.85 to 325.81)	263.29(208.47 to 320.45)	-0.15(-0.21 to -0.10)	3974.99(3448.83 to 4622.44)	3789.92(3286.16 to 4451.57)	-0.26(-0.31 to -0.21)	164.76(117.53 to 215.08)	136.73(97.28 to 183.89)	-0.61(-0.65 to -0.56)
Country	Dominican Republic	231.36(179.37 to 286.60)	213.63(165.73 to 263.20)	-0.25(-0.61 to 0.12)	3530.41(3009.65 to 4208.71)	3086.87(2643.48 to 3637.21)	-0.41(-0.74 to -0.09)	179.11(127.47 to 232.81)	109.29(76.79 to 145.66)	-1.44(-1.63 to -1.25)
Country	Ecuador	222.40(176.35 to 269.02)	171.08(133.33 to 210.43)	-0.80(-0.84 to -0.76)	3367.99(2923.31 to 3949.98)	2444.47(2092.76 to 2919.55)	-0.99(-1.03 to -0.94)	163.99(118.72 to 212.56)	73.23(49.88 to 102.71)	-2.46(-2.60 to -2.32)
Country	Egypt	53.36(41.51 to 64.70)	36.50(28.20 to 44.28)	-1.19(-1.27 to -1.11)	854.99(708.78 to 1016.13)	560.34(453.64 to 681.08)	-1.33(-1.42 to -1.25)	34.59(24.72 to 45.54)	14.91(9.94 to 21.36)	-2.58(-2.68 to -2.47)
Country	El Salvador	316.02(243.65 to 403.27)	206.46(155.28 to 273.20)	-1.22(-1.32 to -1.12)	4664.57(3888.96 to 6060.75)	2848.25(2355.99 to 3838.91)	-1.45(-1.56 to -1.35)	258.03(185.19 to 335.33)	88.78(61.50 to 122.52)	-3.35(-3.59 to -3.11)
Country	Equatorial Guinea	93.41(72.16 to 113.68)	63.75(47.70 to 79.00)	-1.30(-1.38 to -1.21)	1453.30(1245.84 to 1730.36)	964.59(810.81 to 1165.06)	-1.40(-1.49 to -1.30)	74.68(53.77 to 95.97)	30.09(20.43 to 41.26)	-3.25(-3.36 to -3.14)
Country	Eritrea	138.72(107.98 to 170.86)	122.39(96.43 to 148.26)	-0.46(-0.52 to -0.41)	2141.96(1847.01 to 2551.09)	1875.76(1614.94 to 2210.98)	-0.47(-0.53 to -0.40)	100.96(72.78 to 129.44)	87.21(62.97 to 111.48)	-0.55(-0.65 to -0.45)
Country	Estonia	403.33(334.55 to 474.34)	178.02(141.47 to 213.27)	-3.08(-3.37 to -2.79)	5216.43(4485.59 to 6081.63)	2347.50(1973.49 to 2776.51)	-3.01(-3.26 to -2.75)	135.02(89.71 to 192.65)	44.35(24.99 to 71.10)	-4.11(-4.40 to -3.83)
Country	Eswatini	129.13(102.31 to 154.22)	131.55(107.24 to 156.03)	0.09(-0.06 to 0.24)	1969.00(1688.42 to 2334.70)	1943.47(1651.89 to 2284.59)	-0.02(-0.13 to 0.10)	85.22(61.83 to 110.29)	65.67(47.73 to 88.76)	-0.85(-1.04 to -0.66)
Country	Ethiopia	157.38(123.34 to 190.77)	99.06(77.06 to 120.13)	-1.63(-1.69 to -1.56)	2409.88(2059.82 to 2836.44)	1510.28(1274.81 to 1800.82)	-1.62(-1.69 to -1.55)	119.12(86.21 to 152.03)	62.73(44.72 to 81.64)	-2.10(-2.23 to -1.97)
Country	Fiji	105.75(82.99 to 127.92)	101.59(81.69 to 120.08)	-0.18(-0.23 to -0.14)	1656.97(1403.66 to 1953.42)	1575.17(1337.84 to 1850.75)	-0.22(-0.27 to -0.17)	64.81(45.94 to 84.39)	56.45(40.33 to 75.30)	-0.44(-0.51 to -0.36)
Country	Finland	319.80(266.51 to 368.41)	217.44(173.05 to 254.55)	-1.48(-1.72 to -1.23)	4445.33(3789.54 to 5218.89)	3085.42(2605.72 to 3684.04)	-1.36(-1.54 to -1.18)	74.45(40.20 to 124.21)	50.79(27.05 to 84.76)	-1.38(-1.55 to -1.21)
Country	France	222.94(181.65 to 261.79)	166.66(133.33 to 199.74)	-0.81(-0.91 to -0.72)	3167.24(2676.44 to 3783.08)	2407.69(1995.35 to 2890.67)	-0.74(-0.84 to -0.65)	52.95(28.50 to 89.84)	39.65(21.07 to 67.73)	-0.76(-0.86 to -0.66)
Country	Gabon	96.46(74.48 to 118.04)	75.94(58.27 to 93.03)	-0.73(-0.80 to -0.66)	1478.45(1267.69 to 1756.60)	1131.00(949.79 to 1363.27)	-0.80(-0.88 to -0.73)	68.08(49.38 to 87.20)	38.84(26.76 to 52.59)	-1.66(-1.77 to -1.55)
Country	Gambia	88.67(67.95 to 111.00)	77.30(59.09 to 95.09)	-0.52(-0.62 to -0.41)	1365.06(1162.95 to 1629.71)	1158.52(988.01 to 1369.30)	-0.61(-0.72 to -0.50)	65.43(47.06 to 84.68)	45.99(32.88 to 60.52)	-1.29(-1.42 to -1.16)
Country	Georgia	330.10(265.36 to 387.72)	205.93(164.23 to 247.35)	-1.77(-1.92 to -1.62)	4663.29(4015.55 to 5440.90)	2908.45(2491.64 to 3424.26)	-1.76(-1.89 to -1.63)	137.92(96.66 to 192.84)	75.81(49.97 to 109.67)	-1.99(-2.10 to -1.88)
Country	Germany	210.84(170.29 to 251.42)	155.57(122.04 to 188.17)	-1.02(-1.07 to -0.96)	3033.03(2536.68 to 3653.01)	2258.00(1885.86 to 2729.54)	-0.96(-1.02 to -0.91)	50.82(27.09 to 85.07)	37.16(19.75 to 62.22)	-0.99(-1.05 to -0.93)
Country	Ghana	90.18(69.70 to 110.44)	85.11(66.01 to 103.16)	-0.13(-0.20 to -0.06)	1387.52(1193.14 to 1634.53)	1280.26(1094.65 to 1505.63)	-0.21(-0.27 to -0.14)	64.94(46.87 to 83.49)	49.83(34.99 to 65.55)	-0.72(-0.80 to -0.64)
Country	Greece	199.96(162.32 to 236.53)	145.95(117.32 to 175.77)	-0.94(-1.01 to -0.88)	2837.30(2383.26 to 3381.50)	2128.89(1770.07 to 2561.13)	-0.86(-0.93 to -0.79)	46.81(24.85 to 78.02)	35.06(18.43 to 59.40)	-0.86(-0.93 to -0.80)
Country	Greenland	441.66(381.81 to 499.47)	251.70(213.07 to 288.00)	-2.19(-2.32 to -2.07)	6511.18(5611.91 to 7554.67)	3683.63(3089.95 to 4265.46)	-2.21(-2.34 to -2.08)	115.93(67.06 to 186.72)	62.03(34.28 to 102.74)	-2.41(-2.54 to -2.27)
Country	Grenada	337.85(271.63 to 408.57)	240.32(187.08 to 292.84)	-1.01(-1.11 to -0.91)	5003.28(4320.12 to 5764.03)	3429.19(2962.74 to 4020.54)	-1.14(-1.26 to -1.03)	214.15(155.53 to 276.76)	109.61(74.55 to 151.67)	-1.89(-2.07 to -1.70)
Country	Guam	81.37(60.09 to 103.28)	70.36(51.75 to 89.54)	-0.33(-0.59 to -0.07)	1233.47(1028.53 to 1516.20)	1028.97(852.40 to 1250.71)	-0.43(-0.67 to -0.19)	36.29(24.16 to 51.68)	26.26(17.26 to 38.29)	-0.86(-1.07 to -0.65)
Country	Guatemala	403.35(322.35 to 502.59)	228.10(177.40 to 290.08)	-1.93(-2.09 to -1.77)	5992.97(5091.16 to 7421.06)	3228.72(2704.07 to 4075.70)	-2.07(-2.24 to -1.89)	354.22(253.83 to 455.75)	134.62(97.55 to 176.15)	-3.11(-3.38 to -2.83)
Country	Guinea	96.75(75.78 to 119.12)	90.44(71.25 to 109.15)	-0.16(-0.20 to -0.12)	1502.14(1291.24 to 1769.82)	1364.50(1167.79 to 1610.38)	-0.27(-0.31 to -0.23)	80.80(58.53 to 102.59)	63.57(45.50 to 81.81)	-0.71(-0.74 to -0.67)
Country	Guinea-Bissau	100.22(79.04 to 122.04)	80.72(63.47 to 95.99)	-0.75(-0.84 to -0.67)	1544.17(1336.53 to 1819.14)	1216.04(1034.80 to 1431.11)	-0.81(-0.90 to -0.72)	81.35(59.64 to 104.76)	54.53(38.88 to 70.00)	-1.36(-1.48 to -1.24)
Country	Guyana	279.09(221.95 to 337.32)	229.47(183.88 to 277.79)	-0.79(-0.86 to -0.71)	4152.47(3587.75 to 4784.82)	3368.29(2918.25 to 3914.68)	-0.83(-0.91 to -0.76)	205.22(148.02 to 263.28)	131.88(95.27 to 170.76)	-1.37(-1.45 to -1.29)
Country	Haiti	321.98(258.63 to 393.12)	240.75(193.12 to 289.23)	-0.89(-1.03 to -0.75)	4907.73(4253.80 to 5805.65)	3607.93(3150.63 to 4184.99)	-0.99(-1.18 to -0.80)	305.77(223.73 to 392.22)	200.70(147.09 to 255.68)	-1.66(-2.36 to -0.96)
Country	Honduras	228.31(173.49 to 292.65)	197.06(148.73 to 261.72)	-0.46(-0.54 to -0.38)	3489.72(2927.53 to 4410.06)	2905.72(2433.73 to 3836.25)	-0.58(-0.66 to -0.50)	212.39(154.54 to 274.43)	139.11(101.03 to 182.70)	-1.37(-1.43 to -1.31)
Country	Hungary	226.67(175.84 to 276.53)	154.77(116.12 to 195.20)	-1.27(-1.32 to -1.22)	3119.31(2636.10 to 3664.77)	2103.10(1729.29 to 2598.64)	-1.29(-1.35 to -1.23)	83.17(54.60 to 118.37)	39.60(22.32 to 63.81)	-2.31(-2.47 to -2.15)
Country	Iceland	205.27(166.73 to 243.75)	154.38(121.06 to 185.90)	-0.87(-0.92 to -0.82)	2933.35(2467.97 to 3502.46)	2244.37(1860.72 to 2752.84)	-0.79(-0.84 to -0.73)	48.43(25.67 to 82.72)	37.10(19.79 to 62.11)	-0.78(-0.84 to -0.73)
Country	India	48.19(36.99 to 59.75)	36.56(28.58 to 44.72)	-1.00(-1.13 to -0.86)	785.54(651.37 to 943.78)	588.89(486.82 to 706.29)	-1.04(-1.19 to -0.88)	33.41(24.09 to 43.20)	18.53(13.03 to 25.61)	-2.06(-2.27 to -1.85)
Country	Indonesia	65.05(49.13 to 81.70)	50.61(38.09 to 63.23)	-0.68(-0.78 to -0.57)	1045.22(875.83 to 1254.78)	783.28(649.56 to 944.88)	-0.80(-0.91 to -0.68)	46.76(33.75 to 61.05)	27.52(19.10 to 37.40)	-1.52(-1.67 to -1.37)
Country	Iran (Islamic Republic of)	68.33(52.61 to 84.74)	33.49(26.21 to 40.87)	-2.62(-2.96 to -2.29)	1083.22(899.46 to 1309.96)	503.18(409.92 to 609.44)	-2.79(-3.12 to -2.45)	36.12(24.84 to 49.51)	10.64(6.45 to 16.44)	-4.19(-4.53 to -3.85)
Country	Iraq	76.73(61.02 to 93.72)	48.98(39.15 to 60.15)	-1.59(-1.74 to -1.44)	1217.93(1028.21 to 1452.41)	747.44(630.26 to 883.08)	-1.75(-1.92 to -1.59)	42.47(30.35 to 57.59)	17.58(11.36 to 25.76)	-3.17(-3.39 to -2.95)
Country	Ireland	271.62(223.24 to 316.18)	165.12(129.67 to 199.25)	-1.67(-1.72 to -1.62)	3829.63(3231.00 to 4536.59)	2414.33(2002.11 to 2935.64)	-1.52(-1.57 to -1.47)	63.98(34.21 to 107.08)	39.79(20.96 to 68.11)	-1.54(-1.59 to -1.48)
Country	Israel	203.14(163.14 to 241.76)	152.47(120.45 to 184.64)	-0.66(-0.78 to -0.54)	2956.04(2472.16 to 3560.23)	2229.00(1839.88 to 2691.83)	-0.61(-0.74 to -0.47)	50.49(27.29 to 84.51)	36.80(19.37 to 62.35)	-0.69(-0.83 to -0.54)
Country	Italy	187.24(145.01 to 229.66)	122.44(101.20 to 142.39)	-1.88(-2.19 to -1.58)	2771.38(2287.21 to 3399.52)	1719.80(1454.80 to 2044.23)	-2.12(-2.43 to -1.80)	45.67(24.35 to 76.72)	28.41(15.03 to 47.35)	-2.09(-2.40 to -1.78)
Country	Jamaica	236.64(177.91 to 300.97)	193.91(142.32 to 249.14)	-0.45(-0.60 to -0.29)	3489.35(2948.47 to 4221.69)	2783.41(2340.84 to 3369.54)	-0.54(-0.69 to -0.39)	130.43(92.69 to 173.17)	82.94(55.80 to 116.23)	-1.22(-1.32 to -1.12)
Country	Japan	268.72(216.52 to 320.14)	183.46(144.83 to 220.07)	-1.31(-1.49 to -1.13)	3883.04(3243.98 to 4704.15)	2709.11(2236.68 to 3308.66)	-1.22(-1.40 to -1.05)	64.17(34.18 to 108.39)	44.77(23.67 to 75.93)	-1.22(-1.40 to -1.04)
Country	Jordan	77.51(61.61 to 92.51)	42.78(33.35 to 51.88)	-2.14(-2.28 to -2.00)	1218.14(1024.12 to 1446.54)	641.29(534.30 to 769.78)	-2.31(-2.46 to -2.16)	39.77(28.08 to 54.63)	13.83(8.51 to 20.91)	-3.83(-4.04 to -3.63)
Country	Kazakhstan	268.26(218.13 to 317.81)	165.26(129.08 to 201.75)	-1.75(-1.90 to -1.60)	3847.75(3342.03 to 4455.71)	2315.32(1958.56 to 2728.94)	-1.83(-2.01 to -1.66)	132.94(95.11 to 179.92)	56.56(35.88 to 82.98)	-3.14(-3.46 to -2.81)
Country	Kenya	101.62(75.74 to 127.41)	80.66(60.66 to 99.09)	-1.10(-1.24 to -0.96)	1564.46(1326.47 to 1884.11)	1219.65(1024.28 to 1462.38)	-1.10(-1.23 to -0.97)	65.41(46.51 to 85.27)	45.43(31.92 to 60.31)	-1.05(-1.16 to -0.94)
Country	Kiribati	52.11(39.17 to 65.85)	47.44(36.63 to 58.89)	-0.23(-0.37 to -0.09)	840.12(707.86 to 1008.52)	760.69(634.50 to 906.19)	-0.26(-0.39 to -0.12)	40.84(29.46 to 52.78)	32.91(23.88 to 43.42)	-0.56(-0.70 to -0.42)
Country	Kuwait	55.34(42.44 to 68.45)	36.59(27.25 to 46.11)	-0.92(-1.11 to -0.73)	804.53(667.52 to 962.63)	534.73(433.96 to 658.17)	-0.97(-1.15 to -0.80)	19.02(11.98 to 28.21)	9.92(5.56 to 16.07)	-2.02(-2.16 to -1.87)
Country	Kyrgyzstan	232.62(184.99 to 273.88)	133.01(98.61 to 165.51)	-2.02(-2.14 to -1.91)	3394.18(2939.64 to 3973.42)	1935.23(1629.58 to 2316.70)	-2.00(-2.12 to -1.88)	126.56(90.44 to 166.70)	53.85(35.84 to 77.33)	-2.92(-3.12 to -2.71)
Country	Lao People's Democratic Republic	96.16(78.06 to 116.47)	56.39(43.80 to 68.48)	-1.86(-1.93 to -1.79)	1513.07(1295.72 to 1776.96)	873.02(743.64 to 1028.26)	-1.93(-1.98 to -1.87)	78.16(56.92 to 99.43)	35.41(25.16 to 46.60)	-2.77(-2.84 to -2.70)
Country	Latvia	373.14(308.05 to 442.57)	204.06(162.79 to 242.59)	-2.26(-2.45 to -2.07)	4903.25(4211.62 to 5672.94)	2701.58(2279.27 to 3149.75)	-2.25(-2.44 to -2.06)	128.24(87.01 to 180.37)	53.89(32.13 to 84.40)	-2.98(-3.22 to -2.75)
Country	Lebanon	67.92(53.91 to 81.64)	40.94(31.29 to 50.24)	-1.85(-1.98 to -1.72)	1067.39(886.96 to 1266.24)	616.04(508.91 to 749.76)	-1.99(-2.12 to -1.87)	32.22(22.16 to 44.52)	11.82(6.81 to 18.51)	-3.54(-3.71 to -3.37)
Country	Lesotho	114.65(90.22 to 138.17)	130.69(104.32 to 153.88)	0.65(0.56 to 0.74)	1782.04(1522.51 to 2123.04)	1925.19(1646.74 to 2257.26)	0.50(0.40 to 0.60)	81.46(58.84 to 104.52)	69.26(50.59 to 92.11)	-0.17(-0.48 to 0.13)
Country	Liberia	89.33(68.69 to 109.39)	80.72(62.75 to 96.88)	-0.39(-0.48 to -0.29)	1375.08(1178.55 to 1634.27)	1210.49(1030.05 to 1433.53)	-0.49(-0.58 to -0.40)	68.81(50.30 to 87.57)	47.15(33.60 to 61.39)	-1.43(-1.58 to -1.27)
Country	Libya	63.61(49.68 to 77.55)	39.89(31.15 to 48.13)	-1.55(-1.57 to -1.52)	993.50(834.24 to 1183.44)	600.14(497.66 to 720.20)	-1.68(-1.71 to -1.66)	32.69(22.71 to 44.78)	14.18(8.93 to 20.83)	-2.78(-2.86 to -2.71)
Country	Lithuania	251.16(201.52 to 298.78)	146.59(110.87 to 180.84)	-1.77(-1.97 to -1.57)	3354.70(2871.10 to 3924.26)	2025.28(1688.38 to 2414.58)	-1.67(-1.86 to -1.48)	84.51(55.48 to 122.49)	41.09(24.11 to 64.52)	-2.21(-2.40 to -2.02)
Country	Luxembourg	184.92(146.39 to 223.79)	146.95(116.10 to 178.91)	-0.71(-0.76 to -0.65)	2684.23(2237.00 to 3220.03)	2161.77(1794.58 to 2632.01)	-0.67(-0.73 to -0.61)	44.94(23.95 to 75.07)	35.64(18.92 to 60.59)	-0.68(-0.74 to -0.61)
Country	Madagascar	151.29(117.98 to 184.64)	107.80(82.94 to 131.66)	-1.03(-1.10 to -0.96)	2343.80(2015.85 to 2789.12)	1658.70(1416.77 to 1972.74)	-1.06(-1.13 to -0.99)	115.77(84.53 to 148.82)	73.02(51.96 to 96.36)	-1.46(-1.53 to -1.39)
Country	Malawi	125.01(95.38 to 154.80)	97.92(74.29 to 121.41)	-0.84(-0.90 to -0.78)	1930.71(1656.12 to 2315.76)	1489.59(1260.11 to 1793.08)	-0.83(-0.89 to -0.77)	94.43(68.37 to 121.36)	62.94(44.91 to 82.75)	-0.97(-1.15 to -0.79)
Country	Malaysia	84.12(65.24 to 103.44)	68.68(52.42 to 84.21)	-0.67(-0.71 to -0.63)	1290.05(1088.08 to 1547.73)	1005.57(850.46 to 1201.61)	-0.84(-0.87 to -0.80)	49.96(35.29 to 65.90)	26.43(17.30 to 38.16)	-2.14(-2.21 to -2.08)
Country	Maldives	141.73(113.66 to 168.76)	79.44(61.74 to 96.12)	-1.93(-2.13 to -1.73)	2234.38(1918.83 to 2598.02)	1167.05(975.78 to 1390.47)	-2.20(-2.40 to -2.00)	93.30(67.22 to 121.14)	28.28(17.71 to 41.53)	-4.05(-4.34 to -3.75)
Country	Mali	104.56(80.65 to 128.10)	90.67(71.71 to 109.97)	-0.47(-0.50 to -0.44)	1596.28(1364.69 to 1882.18)	1355.19(1162.04 to 1594.32)	-0.54(-0.57 to -0.52)	81.31(58.66 to 103.34)	61.38(43.91 to 78.82)	-0.89(-0.95 to -0.83)
Country	Malta	230.65(186.04 to 276.59)	196.09(152.49 to 237.42)	-0.23(-0.50 to 0.04)	3315.52(2761.80 to 3981.14)	2866.08(2380.59 to 3463.69)	-0.17(-0.43 to 0.10)	55.91(29.91 to 93.17)	47.32(24.89 to 81.35)	-0.21(-0.47 to 0.06)
Country	Marshall Islands	66.83(52.08 to 81.95)	57.88(44.16 to 71.08)	-0.50(-0.63 to -0.37)	1061.69(894.10 to 1263.93)	913.11(770.97 to 1077.78)	-0.53(-0.67 to -0.40)	47.41(33.49 to 62.28)	34.97(25.19 to 46.42)	-1.02(-1.20 to -0.83)
Country	Mauritania	89.67(69.00 to 110.77)	73.09(55.36 to 89.60)	-0.71(-0.79 to -0.63)	1376.23(1176.38 to 1648.78)	1092.11(926.65 to 1309.75)	-0.78(-0.88 to -0.68)	67.46(48.98 to 86.95)	39.22(27.51 to 53.23)	-1.76(-1.92 to -1.60)
Country	Mauritius	270.68(223.01 to 321.29)	104.66(83.49 to 126.23)	-3.34(-3.59 to -3.10)	4088.98(3505.32 to 4745.87)	1565.24(1327.97 to 1843.89)	-3.35(-3.59 to -3.11)	131.18(93.13 to 180.13)	39.61(26.20 to 57.08)	-3.92(-4.19 to -3.66)
Country	Mexico	336.91(257.12 to 430.54)	200.62(151.73 to 254.99)	-0.63(-1.24 to -0.01)	4975.45(4217.72 to 6178.30)	2806.64(2361.70 to 3506.76)	-0.75(-1.36 to -0.15)	246.93(177.34 to 320.14)	90.53(63.35 to 123.78)	-2.04(-2.66 to -1.42)
Country	Micronesia (Federated States of)	64.56(48.90 to 79.51)	56.80(43.18 to 69.71)	-0.39(-0.50 to -0.28)	1029.72(878.73 to 1199.83)	887.32(753.24 to 1036.35)	-0.46(-0.57 to -0.36)	45.48(33.10 to 59.48)	31.71(22.46 to 42.72)	-1.18(-1.31 to -1.04)
Country	Monaco	188.89(150.64 to 227.89)	155.33(123.73 to 186.11)	-0.63(-0.66 to -0.60)	2713.98(2223.38 to 3327.80)	2275.76(1897.55 to 2774.47)	-0.55(-0.58 to -0.52)	44.86(23.59 to 75.32)	37.49(19.78 to 64.16)	-0.56(-0.59 to -0.53)
Country	Mongolia	174.36(136.37 to 213.70)	183.41(147.55 to 219.26)	0.38(0.24 to 0.53)	2710.44(2334.70 to 3170.03)	2679.19(2293.90 to 3159.88)	0.13(-0.02 to 0.28)	129.14(93.15 to 167.33)	84.30(57.88 to 116.04)	-1.32(-1.48 to -1.15)
Country	Montenegro	232.13(183.40 to 281.72)	185.88(144.80 to 226.67)	-0.84(-0.91 to -0.78)	3132.80(2653.61 to 3707.90)	2506.62(2116.22 to 2984.66)	-0.89(-0.97 to -0.81)	68.50(41.87 to 102.72)	47.21(26.60 to 76.03)	-1.63(-1.78 to -1.48)
Country	Morocco	62.65(48.89 to 76.09)	38.78(30.15 to 46.95)	-1.78(-1.91 to -1.65)	1011.60(845.97 to 1207.14)	597.05(499.93 to 716.69)	-1.94(-2.09 to -1.79)	41.05(29.74 to 53.24)	17.12(11.85 to 23.84)	-3.02(-3.21 to -2.84)
Country	Mozambique	140.84(108.03 to 173.77)	124.74(98.02 to 150.55)	-0.70(-1.20 to -0.20)	2207.92(1878.89 to 2648.02)	1860.08(1581.05 to 2222.41)	-0.87(-1.35 to -0.38)	116.78(84.27 to 149.95)	76.01(55.41 to 99.27)	-1.69(-2.10 to -1.28)
Country	Myanmar	45.53(34.16 to 57.44)	37.96(28.41 to 47.58)	-0.64(-0.73 to -0.55)	730.60(617.90 to 869.29)	587.92(491.55 to 708.65)	-0.77(-0.87 to -0.67)	35.52(26.00 to 45.78)	22.19(15.61 to 29.53)	-1.67(-1.83 to -1.51)
Country	Namibia	135.65(107.84 to 161.08)	125.52(101.20 to 149.55)	-0.31(-0.40 to -0.22)	2082.42(1788.04 to 2441.57)	1871.49(1603.99 to 2196.48)	-0.38(-0.45 to -0.30)	90.92(65.92 to 116.58)	61.90(43.22 to 84.94)	-1.08(-1.24 to -0.91)
Country	Nauru	73.51(56.74 to 90.74)	61.53(48.12 to 74.52)	-0.63(-0.78 to -0.48)	1170.96(1002.66 to 1367.14)	942.24(795.04 to 1110.90)	-0.73(-0.88 to -0.59)	48.18(34.44 to 63.38)	33.25(23.44 to 44.20)	-1.20(-1.48 to -0.91)
Country	Nepal	26.78(19.12 to 35.01)	21.65(15.37 to 27.89)	-0.96(-1.15 to -0.76)	445.27(370.09 to 545.22)	354.14(288.91 to 438.18)	-1.03(-1.23 to -0.84)	21.44(15.81 to 27.84)	12.57(8.84 to 17.05)	-2.03(-2.23 to -1.83)
Country	Netherlands	178.90(142.32 to 217.20)	151.55(117.18 to 183.93)	-1.18(-1.42 to -0.95)	2594.55(2148.00 to 3172.81)	2230.76(1848.12 to 2731.99)	-1.18(-1.43 to -0.93)	42.84(22.62 to 71.86)	36.77(19.24 to 62.09)	-1.18(-1.42 to -0.93)
Country	New Zealand	355.81(284.91 to 424.45)	259.17(217.30 to 300.38)	-0.95(-1.06 to -0.85)	4911.38(4127.62 to 5964.25)	3575.78(3054.41 to 4262.73)	-0.94(-1.07 to -0.81)	82.02(44.96 to 135.90)	58.97(31.57 to 98.60)	-0.99(-1.12 to -0.87)
Country	Nicaragua	257.03(195.53 to 330.95)	201.80(152.22 to 260.87)	-0.76(-0.82 to -0.70)	3847.27(3196.22 to 5073.34)	2822.90(2348.21 to 3728.10)	-0.98(-1.04 to -0.93)	205.69(148.64 to 267.92)	98.66(70.11 to 135.07)	-2.49(-2.55 to -2.43)
Country	Niger	98.24(76.70 to 120.02)	86.88(68.27 to 104.51)	-0.42(-0.45 to -0.39)	1510.59(1309.39 to 1783.18)	1315.19(1130.58 to 1544.96)	-0.48(-0.52 to -0.44)	81.84(59.22 to 104.91)	64.07(46.02 to 82.13)	-0.89(-0.94 to -0.84)
Country	Nigeria	85.42(64.25 to 107.57)	66.69(50.51 to 82.20)	-0.83(-0.96 to -0.70)	1310.99(1113.51 to 1568.52)	1008.80(850.06 to 1202.96)	-0.86(-1.01 to -0.72)	61.87(44.82 to 79.42)	38.66(27.22 to 51.08)	-1.50(-1.63 to -1.36)
Country	Niue	74.75(57.54 to 93.65)	64.95(50.11 to 80.01)	-0.48(-0.66 to -0.30)	1145.91(978.64 to 1377.30)	965.47(818.57 to 1160.09)	-0.56(-0.76 to -0.36)	43.61(30.79 to 57.72)	29.57(20.25 to 41.36)	-1.23(-1.44 to -1.03)
Country	North Macedonia	158.79(120.04 to 200.19)	145.15(108.32 to 182.81)	-0.19(-0.30 to -0.07)	2355.76(1984.99 to 2852.18)	2057.41(1698.66 to 2554.78)	-0.36(-0.46 to -0.26)	75.34(51.48 to 103.75)	43.56(25.95 to 67.01)	-1.87(-1.95 to -1.79)
Country	Northern Mariana Islands	81.90(61.43 to 101.52)	74.84(56.54 to 92.38)	-0.32(-0.45 to -0.18)	1305.50(1104.01 to 1559.73)	1115.90(936.83 to 1346.23)	-0.48(-0.61 to -0.35)	38.87(26.26 to 54.81)	29.44(19.38 to 42.99)	-0.62(-0.76 to -0.49)
Country	Norway	299.36(244.42 to 351.57)	183.29(146.02 to 217.51)	-1.69(-1.80 to -1.58)	4324.91(3650.98 to 5170.21)	2698.89(2248.95 to 3268.17)	-1.62(-1.73 to -1.51)	71.35(38.41 to 119.41)	44.41(23.44 to 74.98)	-1.62(-1.73 to -1.51)
Country	Oman	32.83(24.08 to 41.71)	25.73(18.98 to 33.17)	-0.75(-1.01 to -0.48)	517.92(424.62 to 634.30)	382.03(307.79 to 472.53)	-0.90(-1.18 to -0.63)	16.67(11.56 to 23.09)	7.75(4.58 to 12.11)	-2.29(-2.58 to -2.00)
Country	Pakistan	27.93(20.91 to 35.23)	24.95(18.97 to 30.67)	-0.52(-0.69 to -0.34)	458.23(382.36 to 552.91)	401.57(336.48 to 481.16)	-0.57(-0.75 to -0.39)	21.47(15.71 to 27.90)	15.43(10.94 to 20.22)	-1.24(-1.43 to -1.04)
Country	Palau	131.10(104.16 to 157.84)	112.47(91.30 to 134.12)	-0.45(-0.48 to -0.43)	2006.57(1697.04 to 2354.22)	1716.83(1457.10 to 2007.24)	-0.45(-0.49 to -0.42)	68.91(49.31 to 93.46)	48.63(33.70 to 67.68)	-0.98(-1.04 to -0.93)
Country	Palestine	46.85(35.88 to 57.75)	30.27(22.60 to 38.26)	-1.42(-1.57 to -1.27)	751.12(625.31 to 904.80)	469.96(384.89 to 573.17)	-1.52(-1.68 to -1.35)	26.31(18.56 to 35.53)	11.33(7.25 to 16.77)	-2.69(-2.88 to -2.50)
Country	Panama	248.52(188.01 to 325.61)	228.85(172.15 to 302.65)	-0.21(-0.28 to -0.15)	3562.54(2930.66 to 4706.92)	3087.51(2517.52 to 4002.98)	-0.41(-0.48 to -0.34)	154.85(112.09 to 204.81)	86.69(58.50 to 122.75)	-1.67(-1.77 to -1.56)
Country	Papua New Guinea	120.90(94.20 to 147.89)	129.39(103.34 to 154.72)	0.15(0.07 to 0.23)	1879.58(1613.37 to 2201.44)	1979.06(1707.04 to 2303.30)	0.11(0.02 to 0.20)	85.01(62.49 to 110.46)	87.49(64.11 to 113.41)	0.11(-0.01 to 0.22)
Country	Paraguay	138.81(107.07 to 172.59)	125.54(97.00 to 154.44)	-0.35(-0.41 to -0.29)	2132.27(1813.95 to 2543.95)	1856.42(1561.28 to 2216.62)	-0.49(-0.55 to -0.43)	89.55(63.78 to 117.26)	55.74(37.48 to 77.34)	-1.53(-1.60 to -1.45)
Country	Peru	208.34(165.04 to 255.78)	151.61(114.58 to 187.37)	-1.16(-1.21 to -1.11)	3152.43(2737.44 to 3713.16)	2136.53(1808.98 to 2563.05)	-1.38(-1.43 to -1.34)	149.25(106.98 to 194.57)	55.37(36.15 to 80.10)	-3.42(-3.51 to -3.32)
Country	Philippines	71.32(55.11 to 88.18)	55.80(43.11 to 68.18)	-0.52(-0.66 to -0.38)	1112.05(937.69 to 1324.15)	856.35(718.89 to 1022.38)	-0.57(-0.72 to -0.43)	43.77(31.13 to 57.78)	29.72(20.52 to 40.24)	-0.90(-1.09 to -0.72)
Country	Poland	219.16(170.54 to 269.30)	159.01(123.22 to 196.48)	-1.04(-1.13 to -0.94)	3163.18(2660.22 to 3762.66)	2171.83(1802.74 to 2622.56)	-1.21(-1.30 to -1.13)	91.05(61.32 to 127.14)	41.28(23.37 to 66.22)	-2.53(-2.63 to -2.43)
Country	Portugal	210.90(171.83 to 246.65)	138.30(111.24 to 166.87)	-1.08(-1.28 to -0.89)	3016.67(2554.97 to 3601.24)	1991.82(1659.50 to 2404.78)	-1.05(-1.24 to -0.87)	52.58(29.20 to 85.20)	32.80(17.20 to 54.61)	-1.18(-1.41 to -0.96)
Country	Puerto Rico	240.37(182.30 to 307.27)	214.65(160.99 to 274.21)	-0.32(-0.48 to -0.16)	3396.01(2859.59 to 4235.54)	2882.73(2386.81 to 3588.21)	-0.49(-0.64 to -0.34)	102.34(71.26 to 142.54)	57.48(32.85 to 90.37)	-1.93(-2.00 to -1.85)
Country	Qatar	70.70(55.25 to 85.00)	42.03(32.17 to 51.25)	-1.82(-1.96 to -1.69)	1078.10(909.26 to 1280.18)	593.35(491.16 to 724.10)	-2.08(-2.21 to -1.94)	31.85(21.67 to 45.06)	11.04(6.19 to 18.01)	-3.71(-3.88 to -3.55)
Country	Republic of Korea	330.26(273.91 to 379.19)	182.99(146.62 to 219.87)	-2.21(-2.29 to -2.12)	4942.84(4213.06 to 5781.44)	2694.73(2214.49 to 3236.07)	-2.23(-2.32 to -2.15)	88.07(50.59 to 141.23)	44.41(23.47 to 75.23)	-2.43(-2.54 to -2.33)
Country	Republic of Moldova	230.89(187.13 to 271.40)	141.61(108.85 to 174.83)	-1.40(-1.56 to -1.23)	3202.22(2766.53 to 3732.27)	1964.53(1657.50 to 2343.36)	-1.44(-1.59 to -1.28)	99.85(70.14 to 138.74)	44.37(27.30 to 66.57)	-2.40(-2.63 to -2.16)
Country	Romania	283.13(227.01 to 338.53)	185.44(142.97 to 226.21)	-1.63(-1.72 to -1.53)	4062.98(3504.19 to 4708.04)	2505.73(2089.07 to 2996.14)	-1.79(-1.89 to -1.70)	134.16(94.00 to 183.46)	50.69(29.63 to 78.70)	-3.40(-3.55 to -3.25)
Country	Russian Federation	251.04(200.04 to 299.24)	165.73(132.08 to 196.68)	-1.59(-2.05 to -1.13)	3438.07(2899.81 to 4050.63)	2251.51(1869.54 to 2657.88)	-1.65(-2.12 to -1.19)	92.16(61.75 to 131.35)	44.14(25.73 to 69.59)	-2.73(-3.25 to -2.20)
Country	Rwanda	140.40(109.48 to 169.97)	103.63(80.60 to 126.70)	-1.15(-1.22 to -1.09)	2180.08(1876.17 to 2585.22)	1612.10(1378.29 to 1925.55)	-1.08(-1.14 to -1.03)	111.44(81.88 to 142.74)	69.37(49.17 to 91.01)	-1.48(-1.59 to -1.37)
Country	Saint Kitts and Nevis	510.21(417.08 to 609.56)	320.39(259.19 to 384.65)	-1.55(-1.63 to -1.46)	7446.16(6529.71 to 8536.36)	4396.29(3803.52 to 5126.28)	-1.75(-1.86 to -1.64)	340.28(249.79 to 432.09)	137.93(96.53 to 191.17)	-2.91(-3.12 to -2.71)
Country	Saint Lucia	321.44(257.31 to 386.83)	226.32(176.71 to 276.53)	-1.12(-1.17 to -1.07)	4706.09(4142.74 to 5474.18)	3205.31(2741.19 to 3784.17)	-1.20(-1.27 to -1.14)	201.29(147.28 to 259.00)	98.79(68.75 to 137.68)	-2.18(-2.34 to -2.02)
Country	Saint Vincent and the Grenadines	366.14(296.76 to 441.25)	251.32(199.11 to 300.08)	-1.42(-1.50 to -1.35)	5376.64(4676.43 to 6165.17)	3577.22(3093.18 to 4181.75)	-1.52(-1.60 to -1.44)	227.73(164.15 to 294.87)	119.46(84.07 to 162.24)	-2.26(-2.34 to -2.18)
Country	Samoa	65.17(49.32 to 80.72)	55.95(42.99 to 68.98)	-0.50(-0.66 to -0.34)	1007.97(852.45 to 1195.30)	863.87(721.66 to 1030.67)	-0.52(-0.69 to -0.36)	40.65(28.64 to 53.80)	28.28(19.40 to 38.66)	-1.09(-1.24 to -0.94)
Country	San Marino	164.71(131.01 to 199.18)	148.56(116.90 to 179.19)	-0.29(-0.37 to -0.20)	2390.95(1972.00 to 2919.73)	2182.39(1797.10 to 2653.02)	-0.26(-0.35 to -0.17)	39.47(21.11 to 65.98)	35.96(19.14 to 60.64)	-0.26(-0.35 to -0.17)
Country	Sao Tome and Principe	75.02(52.25 to 97.82)	63.75(45.47 to 82.88)	-0.41(-0.58 to -0.24)	1228.48(1019.75 to 1504.76)	999.37(830.91 to 1224.29)	-0.56(-0.73 to -0.38)	56.17(40.21 to 74.03)	35.76(24.78 to 48.17)	-1.33(-1.56 to -1.11)
Country	Saudi Arabia	52.83(41.49 to 64.52)	40.41(31.36 to 49.18)	-0.90(-0.94 to -0.86)	825.15(698.14 to 969.82)	596.08(491.64 to 717.47)	-1.09(-1.13 to -1.05)	29.86(21.28 to 39.95)	12.48(7.52 to 18.90)	-3.00(-3.06 to -2.93)
Country	Senegal	97.12(74.01 to 119.40)	80.25(61.58 to 98.23)	-0.65(-0.71 to -0.60)	1499.38(1282.45 to 1772.29)	1224.96(1044.29 to 1456.75)	-0.67(-0.73 to -0.61)	75.38(54.43 to 98.23)	50.73(36.53 to 66.40)	-1.20(-1.25 to -1.15)
Country	Serbia	185.08(145.22 to 229.16)	153.33(116.99 to 191.76)	-0.54(-0.61 to -0.47)	2675.72(2271.52 to 3181.20)	2108.07(1759.15 to 2579.52)	-0.71(-0.78 to -0.64)	79.12(54.41 to 109.98)	40.11(22.48 to 64.31)	-2.29(-2.34 to -2.23)
Country	Seychelles	139.75(113.48 to 165.29)	95.96(76.00 to 115.13)	-1.23(-1.41 to -1.05)	2118.45(1792.08 to 2477.04)	1414.25(1187.33 to 1663.14)	-1.34(-1.52 to -1.16)	74.69(53.26 to 101.31)	38.02(25.51 to 54.48)	-2.15(-2.35 to -1.94)
Country	Sierra Leone	87.02(66.18 to 107.61)	78.28(61.08 to 95.37)	-0.31(-0.37 to -0.26)	1348.55(1150.55 to 1614.37)	1177.73(1005.93 to 1380.73)	-0.39(-0.46 to -0.33)	68.70(50.04 to 88.26)	51.16(36.94 to 65.95)	-0.88(-0.96 to -0.80)
Country	Singapore	221.68(172.52 to 266.94)	209.12(162.60 to 254.85)	-0.21(-0.32 to -0.10)	3379.49(2809.63 to 4108.77)	3137.89(2556.12 to 3848.11)	-0.25(-0.34 to -0.15)	58.34(32.41 to 96.50)	51.94(27.45 to 88.59)	-0.35(-0.42 to -0.27)
Country	Slovakia	197.69(151.88 to 244.87)	168.68(127.93 to 209.40)	-0.49(-0.57 to -0.40)	2779.15(2360.06 to 3332.78)	2301.47(1917.50 to 2803.86)	-0.60(-0.68 to -0.52)	73.26(47.72 to 104.54)	43.34(24.55 to 69.03)	-1.70(-1.77 to -1.64)
Country	Slovenia	197.13(151.25 to 247.28)	175.09(131.45 to 221.71)	-0.13(-0.32 to 0.06)	2722.31(2282.66 to 3311.71)	2426.91(2022.73 to 2986.82)	-0.16(-0.29 to -0.04)	59.20(35.92 to 90.43)	46.16(25.85 to 73.57)	-0.51(-0.64 to -0.38)
Country	Solomon Islands	75.79(58.38 to 91.79)	69.53(54.15 to 84.01)	-0.28(-0.32 to -0.23)	1248.52(1061.92 to 1461.67)	1105.06(927.00 to 1294.31)	-0.36(-0.41 to -0.31)	53.04(38.73 to 68.98)	41.72(29.75 to 55.62)	-0.70(-0.80 to -0.60)
Country	Somalia	129.26(100.31 to 158.29)	118.95(93.36 to 143.61)	-0.30(-0.32 to -0.27)	2027.90(1742.64 to 2412.54)	1849.36(1602.33 to 2168.09)	-0.32(-0.36 to -0.29)	102.15(74.50 to 128.92)	93.75(68.87 to 119.62)	-0.31(-0.35 to -0.27)
Country	South Africa	182.70(143.35 to 222.07)	111.82(87.13 to 133.45)	-1.84(-2.03 to -1.65)	2919.46(2443.01 to 3485.77)	1695.16(1423.38 to 2027.07)	-2.03(-2.21 to -1.85)	102.52(71.66 to 137.03)	46.18(31.09 to 65.62)	-2.93(-3.04 to -2.81)
Country	South Sudan	128.37(97.61 to 159.19)	118.95(91.31 to 144.61)	-0.27(-0.33 to -0.22)	1985.06(1696.42 to 2353.57)	1820.49(1552.73 to 2145.51)	-0.31(-0.36 to -0.26)	99.52(72.36 to 127.16)	77.53(55.68 to 101.90)	-0.83(-0.90 to -0.76)
Country	Spain	151.97(120.35 to 182.56)	117.05(91.66 to 142.78)	-0.79(-0.90 to -0.68)	2203.76(1822.75 to 2660.43)	1725.26(1418.77 to 2120.35)	-0.73(-0.85 to -0.62)	36.62(19.33 to 61.54)	28.48(15.04 to 48.11)	-0.74(-0.85 to -0.62)
Country	Sri Lanka	111.69(90.12 to 131.26)	83.60(66.53 to 99.69)	-1.26(-1.39 to -1.12)	1711.20(1448.62 to 2007.99)	1229.40(1039.69 to 1457.81)	-1.40(-1.54 to -1.26)	59.82(42.67 to 79.79)	28.57(18.06 to 42.48)	-2.77(-2.94 to -2.59)
Country	Sudan	61.55(47.96 to 75.41)	38.98(30.47 to 47.56)	-1.62(-1.66 to -1.58)	1002.40(829.50 to 1203.11)	608.56(507.27 to 729.84)	-1.78(-1.82 to -1.73)	42.68(30.58 to 54.98)	19.54(13.67 to 26.92)	-2.68(-2.74 to -2.61)
Country	Suriname	277.46(218.55 to 338.77)	230.81(182.97 to 280.73)	-0.54(-0.57 to -0.50)	4126.98(3590.81 to 4822.95)	3355.54(2908.84 to 3935.82)	-0.63(-0.67 to -0.59)	194.67(139.12 to 249.88)	125.62(89.41 to 165.74)	-1.41(-1.47 to -1.34)
Country	Sweden	279.02(227.26 to 331.71)	198.60(157.86 to 239.09)	-1.19(-1.24 to -1.14)	3911.80(3303.02 to 4633.47)	2840.81(2368.58 to 3445.88)	-1.10(-1.15 to -1.04)	64.69(33.84 to 109.10)	46.99(24.65 to 80.09)	-1.10(-1.15 to -1.04)
Country	Switzerland	176.38(142.19 to 211.99)	164.08(127.79 to 198.95)	0.02(-0.24 to 0.27)	2569.45(2126.91 to 3113.39)	2400.73(1978.92 to 2957.24)	0.07(-0.13 to 0.26)	42.17(22.31 to 71.51)	39.53(21.21 to 66.50)	0.08(-0.12 to 0.28)
Country	Syrian Arab Republic	45.86(35.66 to 56.18)	30.81(23.48 to 38.31)	-1.42(-1.50 to -1.35)	731.80(613.34 to 868.63)	464.17(382.05 to 565.51)	-1.65(-1.73 to -1.57)	26.05(18.49 to 34.94)	10.92(6.98 to 16.16)	-3.11(-3.21 to -3.02)
Country	Taiwan (Province of China)	74.79(59.21 to 90.84)	36.25(26.64 to 45.46)	-2.85(-3.12 to -2.58)	1094.07(925.57 to 1287.91)	516.16(418.45 to 638.06)	-2.93(-3.20 to -2.66)	27.23(17.46 to 39.76)	9.77(5.53 to 15.45)	-3.73(-4.12 to -3.34)
Country	Tajikistan	290.11(238.42 to 347.26)	180.60(145.30 to 214.71)	-1.86(-1.97 to -1.76)	4400.78(3800.20 to 5119.29)	2741.96(2345.43 to 3193.73)	-1.85(-1.97 to -1.73)	177.41(127.11 to 230.92)	97.22(69.33 to 130.99)	-2.12(-2.29 to -1.94)
Country	Thailand	52.81(39.63 to 65.38)	46.59(35.40 to 57.74)	-0.47(-0.53 to -0.41)	811.65(684.37 to 966.10)	674.53(565.19 to 812.59)	-0.66(-0.73 to -0.60)	27.67(19.15 to 38.05)	15.22(9.56 to 22.84)	-1.93(-1.98 to -1.89)
Country	Timor-Leste	79.05(62.62 to 96.53)	54.32(42.19 to 65.84)	-1.24(-1.36 to -1.11)	1263.76(1080.88 to 1482.09)	838.92(706.78 to 1007.38)	-1.37(-1.48 to -1.26)	62.36(45.15 to 79.64)	33.13(23.39 to 43.87)	-2.19(-2.29 to -2.09)
Country	Togo	90.49(69.55 to 112.73)	75.00(57.67 to 90.55)	-0.66(-0.72 to -0.60)	1400.46(1192.11 to 1648.66)	1133.04(964.03 to 1340.77)	-0.72(-0.78 to -0.66)	67.61(48.47 to 87.26)	46.15(32.79 to 60.19)	-1.29(-1.33 to -1.25)
Country	Tokelau	79.24(59.69 to 99.41)	66.02(48.65 to 84.52)	-0.46(-0.65 to -0.26)	1233.72(1046.57 to 1491.48)	993.18(827.09 to 1196.25)	-0.58(-0.77 to -0.38)	53.32(38.05 to 70.09)	31.27(21.94 to 43.54)	-1.50(-1.72 to -1.27)
Country	Tonga	97.98(77.14 to 117.38)	95.12(74.91 to 114.01)	-0.12(-0.22 to -0.02)	1487.38(1256.86 to 1741.48)	1427.73(1208.81 to 1678.61)	-0.14(-0.24 to -0.04)	57.14(41.27 to 75.87)	45.70(31.43 to 63.40)	-0.70(-0.83 to -0.57)
Country	Trinidad and Tobago	268.91(211.09 to 328.50)	220.19(171.27 to 269.43)	-0.56(-0.66 to -0.47)	3892.68(3331.89 to 4594.33)	3093.40(2646.94 to 3662.99)	-0.68(-0.78 to -0.58)	168.15(121.21 to 220.37)	97.98(67.82 to 134.49)	-1.85(-1.93 to -1.77)
Country	Tunisia	61.22(48.30 to 74.98)	39.59(30.18 to 48.17)	-1.55(-1.62 to -1.48)	957.49(801.44 to 1149.42)	594.16(494.45 to 719.05)	-1.67(-1.75 to -1.60)	31.44(21.78 to 43.31)	12.81(7.80 to 19.42)	-3.04(-3.10 to -2.97)
Country	Turkey	44.60(32.29 to 57.50)	32.97(24.19 to 42.80)	-0.98(-1.23 to -0.72)	733.11(601.67 to 897.67)	511.47(409.90 to 634.24)	-1.18(-1.44 to -0.92)	27.62(19.55 to 36.77)	10.82(6.51 to 16.67)	-3.14(-3.33 to -2.94)
Country	Turkmenistan	391.03(321.77 to 462.41)	210.69(171.51 to 250.40)	-2.50(-2.82 to -2.17)	5956.81(5136.84 to 6901.36)	3176.94(2689.89 to 3764.47)	-2.51(-2.84 to -2.18)	226.88(166.25 to 298.02)	92.22(62.94 to 131.34)	-3.39(-3.73 to -3.05)
Country	Tuvalu	67.07(52.05 to 82.27)	55.04(42.23 to 68.65)	-11.12(-14.52 to -7.58)	1047.08(886.55 to 1235.37)	854.42(720.28 to 1015.86)	-10.06(-13.16 to -6.85)	48.46(35.19 to 63.17)	30.39(20.70 to 40.90)	-11.21(-14.39 to -7.90)
Country	Uganda	115.68(86.91 to 146.26)	97.16(73.62 to 119.19)	-0.63(-0.74 to -0.52)	1753.49(1484.35 to 2119.37)	1478.81(1256.01 to 1772.33)	-0.58(-0.69 to -0.47)	72.72(51.93 to 95.01)	61.34(44.42 to 79.93)	-0.43(-0.53 to -0.33)
Country	Ukraine	236.16(187.58 to 283.06)	187.57(148.71 to 225.80)	-1.26(-1.48 to -1.05)	3286.85(2738.95 to 3903.48)	2555.58(2109.53 to 3014.78)	-1.33(-1.52 to -1.13)	82.78(53.00 to 120.06)	56.44(34.97 to 85.90)	-1.76(-1.99 to -1.53)
Country	United Arab Emirates	57.18(43.94 to 69.86)	41.21(31.88 to 50.66)	-1.17(-1.21 to -1.14)	892.90(748.60 to 1049.86)	606.89(501.93 to 728.67)	-1.30(-1.34 to -1.27)	31.40(22.13 to 42.47)	14.66(9.47 to 21.31)	-2.45(-2.55 to -2.35)
Country	United Kingdom	260.35(209.82 to 311.10)	148.84(117.05 to 180.37)	-1.89(-1.94 to -1.84)	3698.01(3127.13 to 4444.31)	2191.66(1819.67 to 2673.05)	-1.78(-1.82 to -1.73)	61.88(33.25 to 103.01)	35.98(19.12 to 60.84)	-1.83(-1.87 to -1.78)
Country	United Republic of Tanzania	128.72(99.14 to 160.64)	112.52(86.72 to 138.49)	-0.41(-0.45 to -0.37)	1986.46(1692.72 to 2363.39)	1710.77(1448.94 to 2033.78)	-0.40(-0.46 to -0.35)	92.68(66.78 to 118.88)	72.56(52.21 to 94.80)	-0.42(-0.59 to -0.26)
Country	United States of America	236.42(191.40 to 278.07)	131.73(106.86 to 157.22)	-2.06(-2.39 to -1.72)	3451.70(2879.04 to 4143.71)	1946.95(1592.34 to 2344.11)	-2.01(-2.36 to -1.66)	56.57(30.43 to 96.35)	31.48(16.86 to 54.10)	-2.05(-2.40 to -1.70)
Country	United States Virgin Islands	264.82(204.04 to 321.78)	222.05(168.41 to 280.74)	-0.61(-0.76 to -0.45)	3847.93(3264.97 to 4581.49)	3093.68(2595.76 to 3786.87)	-0.72(-0.87 to -0.58)	135.00(95.02 to 183.46)	84.94(57.63 to 119.25)	-1.43(-1.53 to -1.33)
Country	Uruguay	416.83(337.05 to 499.94)	390.08(316.89 to 460.21)	-0.22(-0.38 to -0.07)	6144.28(5286.71 to 7352.72)	5560.70(4798.18 to 6545.97)	-0.31(-0.46 to -0.16)	112.58(65.09 to 178.22)	94.38(51.47 to 155.44)	-0.55(-0.69 to -0.42)
Country	Uzbekistan	253.37(204.88 to 300.42)	166.63(132.72 to 199.73)	-1.72(-1.90 to -1.53)	3782.76(3290.61 to 4413.24)	2468.13(2092.84 to 2907.44)	-1.75(-1.95 to -1.56)	141.72(101.17 to 187.37)	72.93(49.75 to 102.25)	-2.59(-2.80 to -2.37)
Country	Vanuatu	59.92(45.29 to 74.27)	52.26(40.23 to 63.86)	-0.46(-0.58 to -0.34)	957.22(803.14 to 1138.00)	824.53(699.14 to 973.61)	-0.50(-0.63 to -0.38)	40.66(29.00 to 53.08)	32.45(23.09 to 42.48)	-0.69(-0.84 to -0.53)
Country	Venezuela (Bolivarian Republic of)	331.84(253.04 to 432.46)	261.89(198.42 to 344.94)	-0.74(-0.82 to -0.65)	4867.97(4041.46 to 6280.93)	3644.33(2997.93 to 4779.37)	-0.94(-1.01 to -0.86)	238.84(172.15 to 309.72)	121.89(86.28 to 168.18)	-2.14(-2.32 to -1.96)
Country	Viet Nam	78.72(59.64 to 97.21)	78.02(59.22 to 97.58)	0.27(0.12 to 0.41)	1220.17(1032.56 to 1456.97)	1131.80(940.60 to 1366.35)	0.04(-0.10 to 0.19)	49.35(35.79 to 64.90)	29.73(19.46 to 42.78)	-1.42(-1.56 to -1.29)
Country	Yemen	54.04(41.88 to 65.50)	36.91(28.93 to 44.91)	-1.29(-1.32 to -1.26)	882.19(728.82 to 1054.54)	584.08(487.70 to 690.12)	-1.42(-1.46 to -1.37)	37.03(26.52 to 48.03)	20.29(14.37 to 27.31)	-2.17(-2.25 to -2.08)
Country	Zambia	126.74(96.08 to 156.60)	103.39(79.52 to 126.47)	-0.75(-0.83 to -0.67)	1927.76(1661.15 to 2299.84)	1548.08(1317.40 to 1849.18)	-0.76(-0.83 to -0.68)	92.97(66.58 to 118.06)	61.72(43.46 to 81.42)	-1.03(-1.20 to -0.87)
Country	Zimbabwe	112.53(89.07 to 137.79)	119.75(96.78 to 142.24)	0.43(0.34 to 0.51)	1686.24(1445.22 to 2001.19)	1792.29(1528.79 to 2121.22)	0.48(0.37 to 0.59)	66.37(47.95 to 86.07)	71.13(51.69 to 92.53)	1.17(0.70 to 1.63)

## Sheet: Table S3
Table S3. Age-Specific case number of incidence, prevalence, and YLDs of thermal burns in 1990 and 2021, and their trends
Characteristics	Incident cases			Prevalent cases			YLDs cases
	1990 (95% UI)	2021 (95% UI)	Percent change (%)	1990 (95% UI)	2021 (95% UI)	Percent change (%)	1990 (95% UI)	2021 (95% UI)	Percent change (%)
Gender
Male	3508152 (2813199 to 4209090)	3020490 (2410569 to 3623378)	-13.901	47493523 (40364624 to 56073696)	50627680 (42440637 to 60301906)	6.599	1472067 (1007078 to 2027770)	1259823 (821367 to 1817847)	-14.418
Female	3323744 (2605696 to 4036257)	3166256 (2494478 to 3842647)	-4.738	46562503 (39631984 to 55170802)	54129251 (45396705 to 64632037)	16.251	1556638 (1090588 to 2096060)	1409801 (944773 to 1989688)	-9.433
Both	6831895 (5453852 to 8240889)	6186746 (4894476 to 7447043)	-9.443	94056026 (80034600 to 111152834)	104756930 (87856147 to 124887176)	11.377	3028704 (2092774 to 4141610)	2669624 (1766197 to 3809877)	-11.856
Age
<5 years	794272 (602489 to 1052921)	450795 (338494 to 605347)	-43.244	602457 (493477 to 732625)	330263 (266906 to 409999)	-45.181	39566 (27816 to 52607)	17762 (12449 to 23915)	-55.107
5-9 years	998804 (660766 to 1444550)	724290 (472031 to 1056464)	-27.484	2226796 (1704105 to 3055908)	1389252 (1042095 to 1952516)	-37.612	135845 (95156 to 182350)	68126 (48636 to 92875)	-49.85
10-14 years	830695 (465806 to 1305132)	754184 (424913 to 1182906)	-9.211	3335132 (2604540 to 4396528)	2317382 (1793912 to 3107234)	-30.516	203392 (144661 to 268371)	114663 (81274 to 152479)	-43.625
15-19 years	811463 (509163 to 1199550)	723948 (452430 to 1068270)	-10.785	5013958 (4050064 to 6530783)	3777796 (2987783 to 4964648)	-24.654	251309 (177514 to 334859)	154679 (108000 to 208604)	-38.451
20-24 years	777525 (455316 to 1178840)	682056 (402683 to 1043660)	-12.279	5811447 (4683589 to 7502827)	4622456 (3651295 to 6058481)	-20.459	273439 (194559 to 356647)	178262 (124973 to 242302)	-34.807
25-29 years	691294 (414109 to 1054944)	621528 (371207 to 949885)	-10.092	7093191 (5823591 to 8962780)	6056074 (4920815 to 7712789)	-14.621	286337 (200770 to 379015)	202803 (141375 to 281553)	-29.173
30-34 years	545151 (326249 to 819287)	549484 (322483 to 830841)	0.795	9523269 (7889253 to 11483877)	9261848 (7582841 to 11279046)	-2.745	315656 (218488 to 435588)	257559 (171116 to 369671)	-18.405
35-39 years	398890 (241938 to 599803)	415910 (251602 to 622742)	4.267	9675835 (7985626 to 11746100)	9843406 (8036433 to 12017797)	1.732	304010 (208047 to 417613)	261466 (172576 to 376544)	-13.994
40-44 years	273320 (173038 to 407201)	303970 (190008 to 453309)	11.214	8555416 (7058773 to 10352586)	9368906 (7676768 to 11431380)	9.508	255195 (173573 to 354185)	242635 (157092 to 351270)	-4.921
45-49 years	190307 (120784 to 283856)	249626 (159465 to 369676)	31.17	7283195 (6041835 to 8658408)	9268542 (7603414 to 11139147)	27.259	209770 (144237 to 291710)	228158 (146059 to 333187)	8.766
50-54 years	155844 (95128 to 230602)	199367 (122124 to 292610)	27.927	7453115 (6223242 to 8776922)	9461964 (7833490 to 11258662)	26.953	198821 (134017 to 278689)	217215 (138099 to 321012)	9.252
55-59 years	115118 (73451 to 173791)	156543 (99952 to 235299)	35.985	6765824 (5641639 to 7969667)	9052654 (7471715 to 10756855)	33.8	165677 (109335 to 237230)	194955 (120928 to 290841)	17.671
60-64 years	93035 (56377 to 137529)	121674 (74547 to 178917)	30.782	6372835 (5341484 to 7464629)	8166188 (6820993 to 9611736)	28.141	139613 (89206 to 205970)	163513 (100362 to 249972)	17.118
65-69 years	59728 (36857 to 86309)	84980 (53272 to 123111)	42.278	5007509 (4196744 to 5865570)	7015919 (5861582 to 8258265)	40.108	97588 (58230 to 148296)	130002 (76083 to 203239)	33.216
70-74 years	38151 (24121 to 55830)	59276 (37878 to 86307)	55.37	3494118 (2934834 to 4083671)	5616422 (4692248 to 6598739)	60.739	61766 (36276 to 97154)	96264 (55089 to 154122)	55.853
75-79 years	29712 (19624 to 42321)	36477 (24757 to 51457)	22.767	2886780 (2448317 to 3351356)	3813367 (3203452 to 4442521)	32.098	46425 (26025 to 75130)	61082 (34211 to 99338)	31.572
80-84 years	17647 (12138 to 24751)	26699 (18516 to 37143)	51.293	1807187 (1552141 to 2088912)	2834959 (2413258 to 3305322)	56.871	27544 (15147 to 45206)	43244 (23804 to 71255)	57.002
85-89 years	7952 (5351 to 11118)	15615 (10823 to 21222)	96.375	832571 (721012 to 960076)	1617108 (1388044 to 1877659)	94.231	12253 (6655 to 20049)	23786 (12919 to 39395)	94.127
90-94 years	2381 (1694 to 3139)	7467 (5471 to 9794)	213.609	252205 (219248 to 289203)	703578 (607159 to 814134)	178.97	3615 (1956 to 5972)	10094 (5462 to 16838)	179.222
95+ years	606 (370 to 1008)	2858 (1857 to 4489)	371.442	63184 (54881 to 72394)	238847 (206098 to 276307)	278.016	885 (481 to 1458)	3354 (1829 to 5576)	279.056

## Sheet: Table S4
Table S4. Age-Specific age-standardized rates of incidence, prevalence, and YLDs of thermal burns in 1990 and 2021, and their trends
Characteristics	Age-standardized incidence rate per 100000			Age-standardized prevalence rate per 100000			Age-standardized YLDs rate per 100000
	1990 (95% UI)	2021 (95% UI)	EAPC (95% CI)	1990 (95% UI)	2021 (95% UI)	EAPC (95% CI)	1990 (95% UI)	2021 (95% UI)	EAPC (95% CI)
Gender
Male	123.78(100.01 to 147.67)	77.00(61.15 to 92.72)	-1.60(-1.69 to -1.51)	2055.73(1736.47 to 2421.18)	1231.72(1034.45 to 1465.12)	-1.73(-1.81 to -1.65)	59.06(40.37 to 81.54)	30.78(20.15 to 44.36)	-2.16(-2.24 to -2.08)
Female	119.64(95.01 to 144.74)	83.51(65.26 to 101.37)	-1.20(-1.28 to -1.12)	1943.06(1646.00 to 2299.60)	1273.50(1071.69 to 1517.73)	-1.40(-1.46 to -1.34)	61.88(42.81 to 84.44)	34.04(22.97 to 47.74)	-1.96(-2.04 to -1.89)
Both	121.68(97.61 to 146.26)	80.13(63.05 to 96.68)	-1.40(-1.49 to -1.32)	1996.61(1689.55 to 2355.79)	1251.30(1051.30 to 1490.36)	-1.56(-1.64 to -1.49)	60.43(41.44 to 82.71)	32.38(21.59 to 46.01)	-2.06(-2.14 to -1.98)
Age
<5 years	128.12(97.19 to 169.84)	68.49(51.43 to 91.97)	-1.98(-2.13 to -1.83)	97.18(79.60 to 118.18)	50.18(40.55 to 62.29)	-2.15(-2.28 to -2.01)	6.38(4.49 to 8.49)	2.70(1.89 to 3.63)	-2.80(-2.97 to -2.63)
5-9 years	171.17(113.24 to 247.55)	105.42(68.70 to 153.77)	-1.44(-1.58 to -1.30)	381.61(292.03 to 523.69)	202.20(151.68 to 284.19)	-1.91(-2.08 to -1.74)	23.28(16.31 to 31.25)	9.92(7.08 to 13.52)	-2.60(-2.79 to -2.41)
10-14 years	155.07(86.96 to 243.64)	113.13(63.74 to 177.44)	-0.98(-1.06 to -0.91)	622.59(486.21 to 820.73)	347.62(269.10 to 466.11)	-1.72(-1.86 to -1.58)	37.97(27.01 to 50.10)	17.20(12.19 to 22.87)	-2.39(-2.52 to -2.25)
15-19 years	156.22(98.02 to 230.94)	116.02(72.51 to 171.20)	-1.08(-1.14 to -1.03)	965.29(779.72 to 1257.31)	605.44(478.83 to 795.64)	-1.50(-1.58 to -1.43)	48.38(34.18 to 64.47)	24.79(17.31 to 33.43)	-2.19(-2.26 to -2.12)
20-24 years	158.01(92.53 to 239.56)	114.22(67.43 to 174.77)	-1.21(-1.29 to -1.13)	1180.98(951.78 to 1524.69)	774.08(611.45 to 1014.55)	-1.41(-1.50 to -1.32)	55.57(39.54 to 72.48)	29.85(20.93 to 40.58)	-2.12(-2.24 to -2.00)
25-29 years	156.18(93.56 to 238.34)	105.64(63.09 to 161.45)	-1.28(-1.37 to -1.20)	1602.55(1315.71 to 2024.94)	1029.34(836.39 to 1310.93)	-1.37(-1.48 to -1.27)	64.69(45.36 to 85.63)	34.47(24.03 to 47.86)	-2.06(-2.19 to -1.92)
30-34 years	141.44(84.65 to 212.57)	90.90(53.35 to 137.45)	-1.46(-1.53 to -1.39)	2470.87(2046.91 to 2979.56)	1532.20(1254.44 to 1865.91)	-1.50(-1.59 to -1.41)	81.90(56.69 to 113.02)	42.61(28.31 to 61.16)	-2.07(-2.16 to -1.98)
35-39 years	113.24(68.68 to 170.28)	74.15(44.86 to 111.03)	-1.57(-1.66 to -1.48)	2746.91(2267.07 to 3334.64)	1755.04(1432.86 to 2142.72)	-1.55(-1.62 to -1.48)	86.31(59.06 to 118.56)	46.62(30.77 to 67.14)	-2.06(-2.11 to -2.02)
40-44 years	95.41(60.40 to 142.14)	60.76(37.98 to 90.62)	-1.70(-1.83 to -1.57)	2986.37(2463.95 to 3613.70)	1872.84(1534.58 to 2285.13)	-1.64(-1.71 to -1.58)	89.08(60.59 to 123.63)	48.50(31.40 to 70.22)	-2.13(-2.21 to -2.04)
45-49 years	81.96(52.02 to 122.25)	52.72(33.68 to 78.07)	-1.67(-1.89 to -1.44)	3136.67(2602.05 to 3728.93)	1957.43(1605.77 to 2352.49)	-1.68(-1.79 to -1.57)	90.34(62.12 to 125.63)	48.19(30.85 to 70.37)	-2.17(-2.28 to -2.06)
50-54 years	73.31(44.75 to 108.48)	44.81(27.45 to 65.77)	-1.61(-1.84 to -1.39)	3506.17(2927.60 to 4128.93)	2126.65(1760.64 to 2530.47)	-1.67(-1.79 to -1.55)	93.53(63.05 to 131.10)	48.82(31.04 to 72.15)	-2.12(-2.23 to -2.01)
55-59 years	62.16(39.66 to 93.84)	39.56(25.26 to 59.46)	-1.39(-1.54 to -1.24)	3653.25(3046.24 to 4303.28)	2287.59(1888.09 to 2718.24)	-1.53(-1.62 to -1.44)	89.46(59.04 to 128.09)	49.26(30.56 to 73.50)	-1.94(-2.01 to -1.86)
60-64 years	57.93(35.10 to 85.63)	38.02(23.29 to 55.90)	-1.41(-1.52 to -1.29)	3967.91(3325.76 to 4647.70)	2551.55(2131.24 to 3003.22)	-1.53(-1.63 to -1.43)	86.93(55.54 to 128.24)	51.09(31.36 to 78.10)	-1.83(-1.94 to -1.73)
65-69 years	48.32(29.82 to 69.82)	30.81(19.31 to 44.63)	-1.54(-1.62 to -1.45)	4051.07(3395.16 to 4745.24)	2543.45(2124.98 to 2993.84)	-1.58(-1.66 to -1.50)	78.95(47.11 to 119.97)	47.13(27.58 to 73.68)	-1.75(-1.85 to -1.66)
70-74 years	45.06(28.49 to 65.95)	28.80(18.40 to 41.93)	-1.68(-1.78 to -1.59)	4127.18(3466.56 to 4823.55)	2728.55(2279.57 to 3205.77)	-1.51(-1.62 to -1.40)	72.96(42.85 to 114.76)	46.77(26.76 to 74.88)	-1.58(-1.70 to -1.46)
75-79 years	48.27(31.88 to 68.75)	27.66(18.77 to 39.02)	-1.89(-1.96 to -1.83)	4689.72(3977.41 to 5444.45)	2891.45(2428.98 to 3368.50)	-1.54(-1.63 to -1.46)	75.42(42.28 to 122.05)	46.32(25.94 to 75.32)	-1.54(-1.63 to -1.45)
80-84 years	49.88(34.31 to 69.97)	30.48(21.14 to 42.41)	-1.79(-1.86 to -1.72)	5108.52(4387.56 to 5904.90)	3236.88(2755.39 to 3773.93)	-1.55(-1.65 to -1.46)	77.86(42.82 to 127.79)	49.38(27.18 to 81.36)	-1.54(-1.63 to -1.45)
85-89 years	52.62(35.41 to 73.58)	34.15(23.67 to 46.42)	-1.55(-1.62 to -1.48)	5509.67(4771.42 to 6353.46)	3536.84(3035.85 to 4106.71)	-1.46(-1.54 to -1.38)	81.09(44.04 to 132.68)	52.02(28.26 to 86.16)	-1.46(-1.53 to -1.39)
90-94 years	55.56(39.54 to 73.25)	41.74(30.58 to 54.75)	-1.13(-1.20 to -1.05)	5885.52(5116.42 to 6748.91)	3932.94(3393.97 to 4550.94)	-1.35(-1.40 to -1.30)	84.36(45.65 to 139.36)	56.42(30.53 to 94.13)	-1.35(-1.40 to -1.31)
95+ years	59.55(36.36 to 98.98)	52.45(34.08 to 82.37)	-0.74(-0.85 to -0.63)	6206.19(5390.65 to 7110.82)	4382.27(3781.41 to 5069.57)	-1.22(-1.28 to -1.16)	86.90(47.26 to 143.23)	61.53(33.56 to 102.31)	-1.22(-1.28 to -1.16)

## Sheet: Table S5
Table S5. Changes in the number of incident cases of thermal burns according to population-level determinants from 1990 to 2021
Sex	Location	Overall difference	Aging	Population	Epidemiological change	Aging percent	Population percent	Epidemiological change percent
Both	Global	-645149	-506797	2.6276e+06	-2.76595e+06	78.56	-407.29	428.73
	High SDI	-579275	-183650	363486	-759111	31.7	-62.75	131.05
	High-middle SDI	-369394	-179726	284200	-473868	48.65	-76.94	128.28
	Middle SDI	-256357	-309973	627886	-574270	120.91	-244.93	224.01
	Low-middle SDI	146073	-69332	514622	-299217	-47.46	352.3	-204.84
	Low SDI	415347	6329.09	586554	-177537	1.52	141.22	-42.74
Male	Global	-487661	-216362	1.31103e+06	-1.58233e+06	44.37	-268.84	324.47
	High SDI	-378138	-108644	217136	-486630	28.73	-57.42	128.69
	High-middle SDI	-223576	-91085.2	162503	-294994	40.74	-72.68	131.94
	Middle SDI	-123270	-132106	294066	-285229	107.17	-238.55	231.39
	Low-middle SDI	63869.9	-24301.3	205697	-117526	-38.05	322.06	-184.01
	Low SDI	174223	871.575	248825	-75473	0.5	142.82	-43.32
Female	Global	-157487	-292435	1.31651e+06	-1.18156e+06	185.69	-835.95	750.26
	High SDI	-201137	-74707.7	149335	-275764	37.14	-74.25	137.1
	High-middle SDI	-145818	-86787.5	122656	-181686	59.52	-84.12	124.6
	Middle SDI	-133087	-179446	334822	-288463	134.83	-251.58	216.75
	Low-middle SDI	82203	-47246.6	311586	-182136	-57.48	379.04	-221.57
	Low SDI	241124	4736.72	338407	-102020	1.96	140.35	-42.31

## Sheet: Table S6
Table S6. Changes in the number of prevalent cases of thermal burns according to population-level determinants from 1990 to 2021
Sex	Location	Overall difference	Aging	Population	Epidemiological change	Aging percent	Population percent	Epidemiological change percent
Both	Global	1.07009e+07	1.88219e+07	4.00794e+07	-4.82003e+07	175.89	374.54	-450.43
	High SDI	-2.39414e+06	5.0876e+06	7.1234e+06	-1.46052e+07	-212.5	-297.53	610.04
	High-middle SDI	-355894	5.6459e+06	4.97508e+06	-1.09769e+07	-1586.4	-1397.91	3084.31
	Middle SDI	4.96903e+06	5.48067e+06	8.60648e+06	-9.11811e+06	110.3	173.2	-183.5
	Low-middle SDI	4.28214e+06	2.21561e+06	6.14699e+06	-4.08047e+06	51.74	143.55	-95.29
	Low SDI	4.19534e+06	461238	5.75701e+06	-2.02291e+06	10.99	137.22	-48.22
Male	Global	3.13416e+06	9.66272e+06	1.97063e+07	-2.62348e+07	308.3	628.76	-837.06
	High SDI	-2.06122e+06	3.02644e+06	4.06658e+06	-9.15424e+06	-146.83	-197.29	444.12
	High-middle SDI	-435411	3.11086e+06	2.69782e+06	-6.24409e+06	-714.47	-619.6	1434.07
	Middle SDI	2.22202e+06	2.62153e+06	3.95381e+06	-4.35333e+06	117.98	177.94	-195.92
	Low-middle SDI	1.68307e+06	829616	2.39806e+06	-1.5446e+06	49.29	142.48	-91.77
	Low SDI	1.72289e+06	167964	2.38477e+06	-829846	9.75	138.42	-48.17
Female	Global	7.56675e+06	9.16481e+06	2.0379e+07	-2.19771e+07	121.12	269.32	-290.44
	High SDI	-332926	2.20722e+06	3.10015e+06	-5.6403e+06	-662.98	-931.18	1694.16
	High-middle SDI	79516.8	2.58743e+06	2.28749e+06	-4.79541e+06	3253.94	2876.74	-6030.68
	Middle SDI	2.74701e+06	2.84686e+06	4.67072e+06	-4.77056e+06	103.63	170.03	-173.66
	Low-middle SDI	2.59907e+06	1.40932e+06	3.7856e+06	-2.59586e+06	54.22	145.65	-99.88
	Low SDI	2.47245e+06	299314	3.38045e+06	-1.20731e+06	12.11	136.72	-48.83

## Sheet: Table S7
Table S7. Changes in the number of YLDs of thermal burns according to population-level determinants from 1990 to 2021
Sex	Location	Overall difference	Aging	Population	Epidemiological change	Aging percent	Population percent	Epidemiological change percent
Both	Global	-359081	319655	1.16901e+06	-1.84775e+06	-89.02	-325.56	514.58
	High SDI	-79491.3	75569.9	121298	-276359	-95.07	-152.59	347.66
	High-middle SDI	-183569	99465.6	113812	-396846	-54.18	-62	216.18
	Middle SDI	-263753	113684	322403	-699841	-43.1	-122.24	265.34
	Low-middle SDI	7584.79	66513.4	273662	-332591	876.93	3608.04	-4384.97
	Low SDI	160850	24208.8	312638	-175997	15.05	194.37	-109.42
Male	Global	-212244	161557	557028	-930830	-76.12	-262.45	438.57
	High SDI	-55107.9	44812.6	69508.1	-169429	-81.32	-126.13	307.45
	High-middle SDI	-100502	53314.7	61541	-215358	-53.05	-61.23	214.28
	Middle SDI	-125957	53304.4	146647	-325908	-42.32	-116.43	258.75
	Low-middle SDI	648.6	25612.3	109571	-134535	3948.86	16893.5	-20742.3
	Low SDI	68988.3	10159.7	137604	-78775.7	14.73	199.46	-114.19
Female	Global	-146836	157519	612471	-916827	-107.28	-417.11	624.39
	High SDI	-24383.5	32879.1	52540.1	-109803	-134.84	-215.47	450.32
	High-middle SDI	-83067	46728.1	52468.8	-182264	-56.25	-63.16	219.42
	Middle SDI	-137796	60132.2	176573	-374501	-43.64	-128.14	271.78
	Low-middle SDI	6936.19	41403.7	165583	-200050	596.92	2387.23	-2884.15
	Low SDI	91861.8	14137.4	175337	-97612.7	15.39	190.87	-106.26

## Sheet: Table S8
Table S8. Frontier analysis based on socio-demographic index (SDI) and age-standardized incidence rate by country and territory
Location	SDI	Age-standardized incidence rate	Frontier incidence	Effective difference	Effective difference rank (Age-standardized Incidence rank)
Afghanistan	0.3372	19.299(14.502 to 24.128)	19.299	0	2 (1)
Albania	0.70685	151.462(116.19 to 188.84)	19.777	131.684	123 (123)
Algeria	0.659501	38.851(30.196 to 46.79)	19.298	19.553	22 (19)
American Samoa	0.723728	60.591(44.833 to 76.28)	20.234	40.358	44 (42)
Andorra	0.869444	145.033(114.447 to 176.631)	19.704	125.329	117 (115)
Angola	0.453722	75.516(58.275 to 92.113)	19.607	55.909	60 (58)
Antigua and Barbuda	0.749887	286.582(226.892 to 349.261)	20.556	266.026	197 (197)
Argentina	0.723123	408.563(335.873 to 479.93)	19.754	388.81	202 (202)
Armenia	0.701833	158.306(118.111 to 198.734)	19.332	138.975	134 (134)
Australia	0.844253	217.447(168.832 to 262.697)	19.394	198.052	177 (177)
Austria	0.853837	152.156(119.159 to 184.5)	19.322	132.834	126 (126)
Azerbaijan	0.694851	258.556(212.43 to 305.184)	19.438	239.118	193 (193)
Bahamas	0.805021	292.901(234.493 to 353.018)	19.705	273.196	199 (199)
Bahrain	0.753043	36.556(27.821 to 44.782)	19.793	16.763	17 (13)
Bangladesh	0.492421	23.532(17.737 to 29.757)	19.315	4.217	5 (3)
Barbados	0.746749	214.93(163.915 to 266.206)	19.639	195.29	174 (174)
Belarus	0.784485	226.949(184.414 to 270.793)	19.371	207.578	181 (181)
Belgium	0.853654	165.881(133.394 to 199.079)	19.323	146.558	141 (141)
Belize	0.610229	190.258(145.322 to 235.239)	19.307	170.951	160 (160)
Benin	0.373487	84.862(66.605 to 102.929)	19.807	65.055	77 (73)
Bermuda	0.821365	243.043(180.058 to 309.15)	19.629	223.415	190 (190)
Bhutan	0.473062	30.615(23.14 to 38.057)	19.32	11.296	11 (8)
Bolivia (Plurinational State of)	0.599011	166.301(130.592 to 200.702)	19.37	146.931	142 (142)
Bosnia and Herzegovina	0.723078	190.115(149.061 to 231.973)	19.345	170.769	159 (159)
Botswana	0.642722	140.584(113.024 to 168.004)	19.614	120.97	113 (113)
Brazil	0.653044	98.946(78.336 to 120.436)	19.768	79.178	84 (83)
Brunei Darussalam	0.810234	235.518(193.487 to 274.158)	19.756	215.762	186 (186)
Bulgaria	0.768151	164.138(125.299 to 200.007)	19.429	144.708	136 (137)
Burkina Faso	0.285118	79.774(61.567 to 97.252)	22.786	56.988	62 (66)
Burundi	0.289374	117.396(93.355 to 142.541)	21.67	95.726	95 (95)
Cabo Verde	0.533535	110.355(87.132 to 132.468)	19.532	90.823	91 (90)
Cambodia	0.473621	56.224(43.898 to 66.945)	20.206	36.018	39 (38)
Cameroon	0.479691	77.47(60.345 to 93.969)	19.772	57.698	64 (62)
Canada	0.873171	157.81(126.343 to 189.457)	19.385	138.425	133 (133)
Central African Republic	0.309168	70.872(56.476 to 85.057)	21.77	49.103	54 (54)
Chad	0.240436	85.078(67.236 to 102.621)	23.384	61.694	73 (74)
Chile	0.771515	467.014(394.796 to 549.277)	19.904	447.109	203 (203)
China	0.72163	42.708(31.89 to 54.158)	19.436	23.272	30 (27)
Colombia	0.655443	217.014(164.42 to 283.853)	20.674	196.34	175 (175)
Comoros	0.475979	123.029(95.083 to 150.013)	20.227	102.802	99 (101)
Congo	0.583075	64.806(49.621 to 78.979)	19.368	45.438	50 (47)
Cook Islands	0.77911	83.613(60.275 to 108.651)	19.841	63.772	74 (72)
Costa Rica	0.70034	241.666(183.855 to 319.264)	19.546	222.12	189 (189)
Coted'Ivoire	0.425942	77.405(59.407 to 94.134)	19.717	57.688	63 (61)
Croatia	0.798341	133.034(104.611 to 163.755)	19.43	113.604	111 (111)
Cuba	0.66873	290.135(216.607 to 370.773)	19.917	270.217	198 (198)
Cyprus	0.835631	149.977(117.303 to 181.246)	19.605	130.372	122 (122)
Czechia	0.82845	184.196(139.103 to 230.666)	19.347	164.849	155 (155)
Democratic People's Republic of Korea	0.569855	28.796(21.772 to 35.799)	20.216	8.58	8 (6)
Democratic Republic of the Congo	0.38318	64.298(49.493 to 78.811)	19.724	44.575	48 (46)
Denmark	0.896424	174.617(139.755 to 207.565)	20.538	154.079	147 (147)
Djibouti	0.487958	125.027(95.912 to 153.558)	20.674	104.352	102 (103)
Dominica	0.746967	263.285(208.474 to 320.446)	19.612	243.674	196 (196)
Dominican Republic	0.619388	213.626(165.735 to 263.203)	20.289	193.337	172 (172)
Ecuador	0.661017	171.077(133.325 to 210.425)	19.296	151.781	146 (146)
Egypt	0.606787	36.501(28.201 to 44.282)	20.231	16.27	14 (12)
El Salvador	0.563775	206.457(155.278 to 273.202)	20.817	185.64	168 (169)
Equatorial Guinea	0.657857	63.753(47.704 to 79.003)	20.523	43.23	46 (44)
Eritrea	0.403864	122.386(96.434 to 148.262)	19.482	102.905	100 (99)
Estonia	0.844918	178.025(141.467 to 213.268)	19.322	158.703	149 (149)
Eswatini	0.58546	131.555(107.24 to 156.029)	19.608	111.947	108 (108)
Ethiopia	0.358823	99.056(77.058 to 120.131)	19.861	79.195	85 (84)
Fiji	0.675052	101.594(81.689 to 120.078)	19.756	81.837	86 (85)
Finland	0.859831	217.444(173.048 to 254.548)	19.413	198.031	176 (176)
France	0.838365	166.664(133.328 to 199.741)	19.325	147.339	144 (144)
Gabon	0.634691	75.942(58.273 to 93.029)	19.825	56.117	61 (59)
Gambia	0.409714	77.298(59.089 to 95.091)	19.308	57.99	65 (60)
Georgia	0.732474	205.933(164.23 to 247.354)	19.329	186.604	169 (168)
Germany	0.902957	155.568(122.044 to 188.175)	19.368	136.199	132 (132)
Ghana	0.56493	85.107(66.008 to 103.16)	20.223	64.884	76 (75)
Greece	0.791854	145.952(117.32 to 175.772)	20.67	125.282	116 (117)
Greenland	0.82621	251.704(213.068 to 288.003)	19.953	231.751	191 (192)
Grenada	0.668993	240.315(187.075 to 292.844)	19.798	220.518	187 (187)
Guam	0.803982	70.365(51.753 to 89.535)	19.479	50.886	56 (53)
Guatemala	0.539972	228.104(177.398 to 290.079)	19.732	208.372	183 (182)
Guinea	0.336401	90.442(71.245 to 109.146)	19.955	70.487	79 (77)
Guinea-Bissau	0.35311	80.721(63.475 to 95.986)	19.914	60.807	71 (70)
Guyana	0.650812	229.468(183.883 to 277.793)	19.613	209.855	184 (184)
Haiti	0.448278	240.749(193.121 to 289.232)	19.328	221.421	188 (188)
Honduras	0.513037	197.058(148.732 to 261.719)	19.527	177.531	163 (163)
Hungary	0.790755	154.771(116.124 to 195.196)	19.609	135.163	130 (130)
Iceland	0.876362	154.375(121.057 to 185.896)	20.248	134.128	129 (129)
India	0.575402	36.56(28.579 to 44.724)	19.301	17.258	19 (14)
Indonesia	0.656868	50.607(38.09 to 63.232)	19.318	31.289	34 (32)
Iran (Islamic Republic of)	0.697207	33.495(26.213 to 40.869)	19.318	14.176	12 (10)
Iraq	0.662626	48.984(39.15 to 60.151)	19.983	29	33 (31)
Ireland	0.873754	165.121(129.671 to 199.248)	20.261	144.86	138 (138)
Israel	0.809012	152.468(120.445 to 184.635)	19.301	133.167	127 (127)
Italy	0.805774	122.436(101.202 to 142.392)	19.316	103.121	101 (100)
Jamaica	0.683263	193.908(142.325 to 249.143)	20.001	173.908	161 (161)
Japan	0.871242	183.46(144.826 to 220.073)	20.239	163.221	151 (154)
Jordan	0.725307	42.784(33.351 to 51.879)	19.701	23.083	29 (28)
Kazakhstan	0.725144	165.264(129.083 to 201.749)	19.287	145.977	140 (139)
Kenya	0.523768	80.659(60.657 to 99.092)	19.621	61.038	72 (68)
Kiribati	0.527187	47.443(36.633 to 58.886)	19.982	27.461	32 (30)
Kuwait	0.846651	36.591(27.249 to 46.11)	20.246	16.345	15 (15)
Kyrgyzstan	0.603979	133.01(98.607 to 165.513)	19.756	113.253	110 (110)
Lao People's Democratic Republic	0.489136	56.385(43.798 to 68.476)	19.617	36.768	41 (39)
Latvia	0.830664	204.062(162.786 to 242.587)	20.528	183.534	167 (167)
Lebanon	0.744746	40.938(31.292 to 50.237)	19.91	21.028	26 (24)
Lesotho	0.510393	130.693(104.319 to 153.88)	20.209	110.484	107 (107)
Liberia	0.352442	80.721(62.747 to 96.881)	20.78	59.941	68 (69)
Libya	0.725771	39.885(31.145 to 48.127)	19.331	20.554	24 (22)
Lithuania	0.856484	146.59(110.872 to 180.837)	19.92	126.67	118 (118)
Luxembourg	0.884429	146.95(116.097 to 178.914)	19.419	127.531	119 (119)
Madagascar	0.400247	107.801(82.938 to 131.659)	20.139	87.661	90 (89)
Malawi	0.384554	97.924(74.294 to 121.412)	19.876	78.048	83 (82)
Malaysia	0.742524	68.679(52.419 to 84.211)	20.516	48.163	53 (51)
Maldives	0.650887	79.44(61.735 to 96.115)	19.462	59.978	69 (65)
Mali	0.26858	90.675(71.712 to 109.968)	23.315	67.36	78 (78)
Malta	0.801585	196.091(152.494 to 237.424)	19.823	176.268	162 (162)
Marshall Islands	0.574091	57.877(44.161 to 71.077)	19.615	38.262	43 (41)
Mauritania	0.498945	73.09(55.357 to 89.605)	20.518	52.572	57 (55)
Mauritius	0.71826	104.659(83.487 to 126.23)	19.302	85.357	89 (88)
Mexico	0.664575	200.625(151.728 to 254.985)	19.319	181.306	165 (165)
Micronesia (Federated States of)	0.587535	56.801(43.184 to 69.708)	19.374	37.427	42 (40)
Monaco	0.908263	155.328(123.727 to 186.108)	19.761	135.567	131 (131)
Mongolia	0.617622	183.415(147.548 to 219.263)	19.298	164.117	154 (153)
Montenegro	0.795801	185.885(144.795 to 226.674)	19.299	166.585	157 (157)
Morocco	0.562698	38.782(30.15 to 46.953)	20.233	18.549	20 (18)
Mozambique	0.326463	124.737(98.023 to 150.548)	19.557	105.18	103 (102)
Myanmar	0.533901	37.96(28.414 to 47.583)	20.733	17.227	18 (17)
Namibia	0.617565	125.521(101.2 to 149.552)	19.302	106.219	105 (104)
Nauru	0.625178	61.526(48.119 to 74.517)	19.782	41.744	45 (43)
Nepal	0.433175	21.647(15.371 to 27.888)	20.517	1.13	3 (2)
Netherlands	0.888464	151.549(117.176 to 183.932)	19.727	131.823	124 (124)
New Zealand	0.849442	259.17(217.298 to 300.375)	19.984	239.186	194 (194)
Nicaragua	0.523958	201.805(152.218 to 260.87)	19.54	182.265	166 (166)
Niger	0.168073	86.883(68.266 to 104.514)	84.384	2.499	4 (76)
Nigeria	0.503391	66.685(50.512 to 82.2)	19.324	47.361	52 (50)
Niue	0.726222	64.947(50.109 to 80.01)	20.227	44.72	49 (48)
North Macedonia	0.75063	145.148(108.321 to 182.808)	20.528	124.62	115 (116)
Northern Mariana Islands	0.771535	74.838(56.543 to 92.378)	19.616	55.222	58 (56)
Norway	0.916133	183.295(146.021 to 217.507)	19.29	164.004	153 (152)
Oman	0.773392	25.729(18.978 to 33.17)	19.614	6.115	7 (5)
Pakistan	0.504029	24.947(18.972 to 30.675)	20.212	4.735	6 (4)
Palau	0.754047	112.47(91.302 to 134.12)	20.217	92.253	93 (92)
Palestine	0.631012	30.273(22.603 to 38.263)	19.911	10.361	9 (7)
Panama	0.708865	228.852(172.149 to 302.648)	20.667	208.185	182 (183)
Papua New Guinea	0.417797	129.386(103.344 to 154.718)	19.756	109.63	106 (106)
Paraguay	0.635718	125.541(97.002 to 154.442)	20.242	105.299	104 (105)
Peru	0.662054	151.611(114.576 to 187.368)	19.335	132.276	125 (125)
Philippines	0.651219	55.803(43.106 to 68.183)	20.223	35.58	38 (36)
Poland	0.812043	159.011(123.216 to 196.483)	19.766	139.245	135 (135)
Portugal	0.744152	138.305(111.239 to 166.87)	19.336	118.969	112 (112)
Puerto Rico	0.825526	214.647(160.987 to 274.21)	19.757	194.89	173 (173)
Qatar	0.846861	42.03(32.165 to 51.246)	19.621	22.409	28 (26)
Republic of Korea	0.886675	182.994(146.621 to 219.869)	19.322	163.672	152 (151)
Republic of Moldova	0.732215	141.608(108.846 to 174.831)	19.303	122.305	114 (114)
Romania	0.768454	185.44(142.97 to 226.215)	19.489	165.951	156 (156)
Russian Federation	0.808536	165.728(132.077 to 196.684)	19.76	145.969	139 (140)
Rwanda	0.435589	103.628(80.602 to 126.701)	20.231	83.396	87 (87)
Saint Kitts and Nevis	0.754987	320.388(259.189 to 384.653)	19.753	300.635	200 (200)
Saint Lucia	0.67251	226.321(176.711 to 276.534)	19.549	206.772	180 (180)
Saint Vincent and the Grenadines	0.637196	251.322(199.113 to 300.081)	19.346	231.976	192 (191)
Samoa	0.593393	55.953(42.992 to 68.984)	19.839	36.113	40 (37)
San Marino	0.888005	148.562(116.902 to 179.195)	19.784	128.779	120 (120)
Sao Tome and Principe	0.505414	63.754(45.474 to 82.879)	19.303	44.451	47 (45)
Saudi Arabia	0.815143	40.412(31.361 to 49.18)	19.61	20.802	25 (23)
Senegal	0.408054	80.247(61.585 to 98.228)	19.449	60.798	70 (67)
Serbia	0.792416	153.335(116.989 to 191.763)	19.567	133.768	128 (128)
Seychelles	0.730151	95.963(76 to 115.128)	19.753	76.21	81 (80)
Sierra Leone	0.358666	78.28(61.081 to 95.366)	19.325	58.955	67 (64)
Singapore	0.856098	209.116(162.601 to 254.853)	19.607	189.509	170 (170)
Slovakia	0.810611	168.68(127.935 to 209.403)	19.758	148.922	145 (145)
Slovenia	0.842431	175.086(131.452 to 221.711)	20.404	154.682	148 (148)
Solomon Islands	0.42936	69.53(54.147 to 84.008)	19.334	50.196	55 (52)
Somalia	0.0776881	118.952(93.36 to 143.61)	118.952	0	1 (97)
South Africa	0.679627	111.821(87.135 to 133.451)	19.606	92.215	92 (91)
South Sudan	0.278371	118.947(91.306 to 144.607)	22.653	96.294	96 (96)
Spain	0.769284	117.053(91.665 to 142.785)	20.539	96.514	97 (94)
Sri Lanka	0.701535	83.601(66.531 to 99.688)	19.337	64.265	75 (71)
Sudan	0.54195	38.977(30.469 to 47.555)	19.317	19.659	23 (20)
Suriname	0.633666	230.813(182.972 to 280.726)	19.324	211.489	185 (185)
Sweden	0.88688	198.601(157.864 to 239.088)	19.489	179.112	164 (164)
Switzerland	0.933059	164.081(127.786 to 198.95)	19.321	144.76	137 (136)
Syrian Arab Republic	0.623004	30.809(23.478 to 38.313)	20.213	10.595	10 (9)
Taiwan (Province of China)	0.874747	36.247(26.635 to 45.459)	20.604	15.643	13 (11)
Tajikistan	0.541511	180.599(145.296 to 214.709)	19.754	160.844	150 (150)
Thailand	0.682548	46.591(35.398 to 57.738)	19.708	26.883	31 (29)
Timor-Leste	0.444668	54.317(42.19 to 65.836)	20.595	33.722	36 (34)
Togo	0.408534	75.002(57.666 to 90.546)	19.334	55.668	59 (57)
Tokelau	0.686426	66.022(48.654 to 84.52)	19.385	46.637	51 (49)
Tonga	0.62635	95.116(74.915 to 114.014)	20.667	74.45	80 (79)
Trinidad and Tobago	0.768763	220.19(171.271 to 269.428)	20.221	199.969	178 (178)
Tunisia	0.682432	39.587(30.185 to 48.175)	20.257	19.33	21 (21)
Turkmenistan	0.682161	210.689(171.511 to 250.402)	19.377	191.312	171 (171)
Tuvalu	0.576621	55.042(42.23 to 68.654)	19.777	35.265	37 (35)
Uganda	0.423261	97.159(73.616 to 119.189)	19.304	77.855	82 (81)
Ukraine	0.760774	187.574(148.709 to 225.795)	19.786	167.788	158 (158)
United Arab Emirates	0.849318	41.211(31.878 to 50.657)	19.612	21.6	27 (25)
United Kingdom	0.859	148.839(117.048 to 180.368)	19.326	129.513	121 (121)
United Republic of Tanzania	0.446568	112.515(86.722 to 138.491)	19.608	92.907	94 (93)
United States Virgin Islands	0.821831	222.05(168.407 to 280.737)	19.345	202.706	179 (179)
United States of America	0.862448	131.73(106.864 to 157.224)	19.618	112.113	109 (109)
Uruguay	0.719283	390.079(316.89 to 460.209)	20.526	369.552	201 (201)
Uzbekistan	0.662622	166.633(132.717 to 199.726)	19.373	147.26	143 (143)
Vanuatu	0.473101	52.261(40.227 to 63.863)	20.672	31.589	35 (33)
Venezuela (Bolivarian Republic of)	0.596513	261.895(198.424 to 344.939)	19.749	242.145	195 (195)
Viet Nam	0.627934	78.024(59.223 to 97.579)	19.317	58.707	66 (63)
Yemen	0.450376	36.908(28.934 to 44.91)	20.531	16.378	16 (16)
Zambia	0.505949	103.391(79.522 to 126.47)	19.392	83.999	88 (86)
Zimbabwe	0.473819	119.754(96.78 to 142.242)	20.222	99.532	98 (98)

## Sheet: Table S9
Table S9. Frontier analysis based on socio-demographic index (SDI) and age-standardized prevalence rate by country and territory
Location	SDI	Age-standardized prevalence rate	Frontier prevalence	Effective difference	Effective difference rank (Age-standardized Prevalence rank)
Afghanistan	0.3372	311.5(259.753 to 372.062)	311.211	0.288	2 (1)
Albania	0.70685	2118.852(1768.367 to 2598.568)	312.881	1805.97	119 (119)
Algeria	0.659501	588.784(489.78 to 706.375)	312.837	275.947	20 (17)
American Samoa	0.723728	929.101(775.404 to 1122.374)	312.033	617.068	44 (42)
Andorra	0.869444	2133.461(1759.517 to 2611.725)	311.415	1822.05	122 (121)
Angola	0.453722	1153.581(975.575 to 1367.851)	313.517	840.064	63 (61)
Antigua and Barbuda	0.749887	3925.637(3367.157 to 4633.952)	316.539	3609.1	197 (197)
Argentina	0.723123	5903.317(5033.273 to 6969.177)	312.973	5590.34	202 (202)
Armenia	0.701833	2308.126(1931.501 to 2762.902)	315.944	1992.18	137 (137)
Australia	0.844253	3168.593(2618.366 to 3866.064)	312.974	2855.62	181 (181)
Austria	0.853837	2215.018(1827.461 to 2709.199)	313.355	1901.66	128 (128)
Azerbaijan	0.694851	3735.234(3205.616 to 4385.718)	313.514	3421.72	195 (195)
Bahamas	0.805021	4101.216(3560.404 to 4741.613)	310.943	3790.27	199 (199)
Bahrain	0.753043	540.512(444.896 to 658.781)	312.322	228.19	15 (13)
Bangladesh	0.492421	370.793(307.298 to 452.302)	312.972	57.821	5 (3)
Barbados	0.746749	2987.028(2504.388 to 3601.526)	311.2	2675.83	173 (173)
Belarus	0.784485	2944.073(2484.454 to 3460.517)	311.062	2633.01	172 (172)
Belgium	0.853654	2398.099(2002.262 to 2872.813)	315.881	2082.22	141 (141)
Belize	0.610229	2778.706(2371.08 to 3316.219)	312.362	2466.34	161 (161)
Benin	0.373487	1286.53(1110.908 to 1515.279)	311.295	975.236	77 (75)
Bermuda	0.821365	3261.102(2709.109 to 4082.746)	314.736	2946.36	185 (185)
Bhutan	0.473062	480.272(398.028 to 573.116)	312.99	167.282	11 (9)
Bolivia (Plurinational State of)	0.599011	2444.853(2110.724 to 2886.99)	311.197	2133.66	147 (147)
Bosnia and Herzegovina	0.723078	2610.506(2190.883 to 3133.762)	312.364	2298.14	154 (154)
Botswana	0.642722	2085.815(1795.638 to 2446.427)	312.973	1772.84	116 (116)
Brazil	0.653044	1444.429(1226.981 to 1712.529)	312.472	1131.96	82 (81)
Brunei Darussalam	0.810234	3542.998(2968.827 to 4200.996)	311.526	3231.47	189 (189)
Bulgaria	0.768151	2291.418(1913.984 to 2734.052)	311.153	1980.26	135 (135)
Burkina Faso	0.285118	1204.721(1031.642 to 1415.524)	340.335	864.385	67 (67)
Burundi	0.289374	1780.539(1532.222 to 2117.838)	338.503	1442.04	97 (96)
Cabo Verde	0.533535	1602.078(1367.421 to 1893.804)	311.167	1290.91	89 (88)
Cambodia	0.473621	847.573(712.207 to 995.801)	312.355	535.217	37 (35)
Cameroon	0.479691	1156.077(985.403 to 1373.614)	312.981	843.096	64 (62)
Canada	0.873171	2386.041(1947.237 to 2905.684)	314.797	2071.24	140 (140)
Central African Republic	0.309168	1081.688(930.45 to 1263.548)	335.035	746.653	55 (53)
Chad	0.240436	1286.056(1108.739 to 1510.439)	386.798	899.259	71 (74)
Chile	0.771515	6302.836(5457.077 to 7451.664)	314.764	5988.07	203 (203)
China	0.72163	630.285(511.945 to 779.788)	314.838	315.447	29 (27)
Colombia	0.655443	2912.21(2375.747 to 3852.822)	311.207	2601	171 (171)
Comoros	0.475979	1894.641(1615.436 to 2242.763)	315.938	1578.7	106 (106)
Congo	0.583075	972.458(823.774 to 1162.433)	314.822	657.636	48 (46)
Cook Islands	0.77911	1180.419(976.888 to 1470.023)	314.757	865.662	69 (66)
Costa Rica	0.70034	3166.674(2538.592 to 4356.354)	312.334	2854.34	180 (180)
Coted'Ivoire	0.425942	1149.389(986.047 to 1349.304)	313.535	835.854	62 (60)
Croatia	0.798341	1792.913(1507.346 to 2168.35)	313.537	1479.38	99 (98)
Cuba	0.66873	3966.441(3319.049 to 4882.27)	312.926	3653.51	198 (198)
Cyprus	0.835631	2180.557(1816.045 to 2655.055)	313.805	1866.75	125 (125)
Czechia	0.82845	2549.705(2122.192 to 3081.438)	312.95	2236.76	152 (152)
Democratic People's Republic of Korea	0.569855	426.515(351.047 to 514.645)	317.558	108.956	8 (6)
Democratic Republic of the Congo	0.38318	990.044(838.944 to 1177.516)	311.268	678.776	50 (47)
Denmark	0.896424	2530.865(2118.272 to 2997.335)	312.354	2218.51	151 (151)
Djibouti	0.487958	1886.989(1616.765 to 2247.021)	313.535	1573.45	105 (105)
Dominica	0.746967	3789.918(3286.156 to 4451.571)	312.983	3476.93	196 (196)
Dominican Republic	0.619388	3086.87(2643.482 to 3637.211)	311.237	2775.63	176 (175)
Ecuador	0.661017	2444.467(2092.759 to 2919.546)	312.937	2131.53	146 (146)
Egypt	0.606787	560.344(453.642 to 681.077)	311.113	249.231	16 (14)
El Salvador	0.563775	2848.254(2355.99 to 3838.908)	313.545	2534.71	166 (166)
Equatorial Guinea	0.657857	964.59(810.812 to 1165.062)	313.037	651.553	46 (44)
Eritrea	0.403864	1875.76(1614.943 to 2210.979)	311.298	1564.46	104 (104)
Estonia	0.844918	2347.496(1973.492 to 2776.508)	311.323	2036.17	139 (139)
Eswatini	0.58546	1943.47(1651.893 to 2284.587)	311.246	1632.22	110 (109)
Ethiopia	0.358823	1510.278(1274.807 to 1800.823)	316.525	1193.75	85 (84)
Fiji	0.675052	1575.166(1337.836 to 1850.747)	317.078	1258.09	88 (87)
Finland	0.859831	3085.42(2605.721 to 3684.044)	312.739	2772.68	175 (174)
France	0.838365	2407.695(1995.351 to 2890.666)	313.815	2093.88	143 (143)
Gabon	0.634691	1130.995(949.793 to 1363.266)	310.865	820.13	60 (57)
Gambia	0.409714	1158.518(988.012 to 1369.296)	314.828	843.69	65 (63)
Georgia	0.732474	2908.449(2491.637 to 3424.256)	314.66	2593.79	170 (170)
Germany	0.902957	2258.002(1885.856 to 2729.541)	311.348	1946.65	133 (133)
Ghana	0.56493	1280.259(1094.648 to 1505.633)	311.342	968.918	76 (73)
Greece	0.791854	2128.887(1770.071 to 2561.133)	313.545	1815.34	120 (120)
Greenland	0.82621	3683.625(3089.953 to 4265.455)	313.546	3370.08	194 (194)
Grenada	0.668993	3429.186(2962.735 to 4020.543)	312.738	3116.45	188 (188)
Guam	0.803982	1028.975(852.403 to 1250.708)	311.23	717.745	54 (52)
Guatemala	0.539972	3228.723(2704.07 to 4075.701)	315.844	2912.88	184 (184)
Guinea	0.336401	1364.497(1167.791 to 1610.382)	317.437	1047.06	79 (78)
Guinea-Bissau	0.35311	1216.037(1034.798 to 1431.114)	312.972	903.064	72 (69)
Guyana	0.650812	3368.292(2918.248 to 3914.682)	314.656	3053.64	187 (187)
Haiti	0.448278	3607.931(3150.626 to 4184.989)	313.541	3294.39	192 (192)
Honduras	0.513037	2905.723(2433.732 to 3836.25)	312.332	2593.39	169 (169)
Hungary	0.790755	2103.102(1729.289 to 2598.639)	311.404	1791.7	117 (117)
Iceland	0.876362	2244.373(1860.724 to 2752.839)	312.329	1932.04	131 (131)
India	0.575402	588.893(486.824 to 706.291)	313	275.892	19 (18)
Indonesia	0.656868	783.279(649.556 to 944.883)	311.164	472.114	34 (32)
Iran (Islamic Republic of)	0.697207	503.181(409.916 to 609.443)	311.35	191.831	12 (10)
Iraq	0.662626	747.437(630.259 to 883.076)	315.907	431.53	32 (30)
Ireland	0.873754	2414.335(2002.114 to 2935.64)	313.458	2100.88	144 (144)
Israel	0.809012	2229(1839.876 to 2691.828)	313.522	1915.48	129 (129)
Italy	0.805774	1719.796(1454.805 to 2044.234)	311.382	1408.41	95 (94)
Jamaica	0.683263	2783.406(2340.839 to 3369.535)	312.951	2470.45	162 (162)
Japan	0.871242	2709.108(2236.682 to 3308.656)	310.942	2398.17	159 (159)
Jordan	0.725307	641.291(534.298 to 769.778)	313.517	327.774	30 (28)
Kazakhstan	0.725144	2315.315(1958.558 to 2728.935)	311.318	2004	138 (138)
Kenya	0.523768	1219.646(1024.281 to 1462.376)	312.948	906.699	73 (70)
Kiribati	0.527187	760.691(634.502 to 906.185)	312.934	447.757	33 (31)
Kuwait	0.846651	534.726(433.955 to 658.17)	313.535	221.191	14 (12)
Kyrgyzstan	0.603979	1935.229(1629.581 to 2316.699)	312.355	1622.87	108 (108)
Lao People's Democratic Republic	0.489136	873.019(743.639 to 1028.258)	314.809	558.21	41 (39)
Latvia	0.830664	2701.582(2279.266 to 3149.748)	311.378	2390.2	158 (158)
Lebanon	0.744746	616.035(508.906 to 749.757)	314.766	301.269	28 (26)
Lesotho	0.510393	1925.192(1646.739 to 2257.26)	312.926	1612.27	107 (107)
Liberia	0.352442	1210.485(1030.052 to 1433.535)	313.548	896.938	70 (68)
Libya	0.725771	600.137(497.664 to 720.196)	314.745	285.392	24 (23)
Lithuania	0.856484	2025.282(1688.378 to 2414.579)	311.359	1713.92	114 (114)
Luxembourg	0.884429	2161.773(1794.579 to 2632.014)	315.798	1845.97	123 (123)
Madagascar	0.400247	1658.698(1416.775 to 1972.739)	311.237	1347.46	91 (90)
Malawi	0.384554	1489.591(1260.114 to 1793.079)	313.873	1175.72	84 (83)
Malaysia	0.742524	1005.567(850.457 to 1201.608)	311.184	694.383	53 (50)
Maldives	0.650887	1167.048(975.784 to 1390.465)	311.156	855.892	66 (64)
Mali	0.26858	1355.194(1162.039 to 1594.325)	375.659	979.535	78 (77)
Malta	0.801585	2866.085(2380.587 to 3463.691)	314.755	2551.33	167 (167)
Marshall Islands	0.574091	913.105(770.974 to 1077.776)	311.232	601.874	43 (41)
Mauritania	0.498945	1092.106(926.653 to 1309.75)	312.955	779.151	56 (54)
Mauritius	0.71826	1565.24(1327.965 to 1843.89)	311.156	1254.08	87 (86)
Mexico	0.664575	2806.643(2361.703 to 3506.76)	315.882	2490.76	163 (163)
Micronesia (Federated States of)	0.587535	887.317(753.236 to 1036.347)	311.408	575.909	42 (40)
Monaco	0.908263	2275.761(1897.552 to 2774.467)	315.971	1959.79	134 (134)
Mongolia	0.617622	2679.193(2293.899 to 3159.881)	312.871	2366.32	155 (155)
Montenegro	0.795801	2506.623(2116.22 to 2984.663)	315.948	2190.67	149 (150)
Morocco	0.562698	597.054(499.931 to 716.686)	311.179	285.875	25 (22)
Mozambique	0.326463	1860.079(1581.053 to 2222.412)	312.321	1547.76	102 (102)
Myanmar	0.533901	587.919(491.55 to 708.65)	312.965	274.953	18 (16)
Namibia	0.617565	1871.488(1603.988 to 2196.48)	312.935	1558.55	103 (103)
Nauru	0.625178	942.238(795.04 to 1110.898)	313.531	628.707	45 (43)
Nepal	0.433175	354.14(288.911 to 438.181)	312.357	41.782	4 (2)
Netherlands	0.888464	2230.756(1848.123 to 2731.994)	311.285	1919.47	130 (130)
New Zealand	0.849442	3575.784(3054.408 to 4262.734)	312.949	3262.84	191 (190)
Nicaragua	0.523958	2822.899(2348.208 to 3728.1)	314.814	2508.09	164 (164)
Niger	0.168073	1315.192(1130.584 to 1544.957)	1284.22	30.976	3 (76)
Nigeria	0.503391	1008.804(850.059 to 1202.958)	314.817	693.987	52 (51)
Niue	0.726222	965.475(818.566 to 1160.087)	313.551	651.923	47 (45)
North Macedonia	0.75063	2057.408(1698.657 to 2554.776)	312.276	1745.13	115 (115)
Northern Mariana Islands	0.771535	1115.9(936.829 to 1346.228)	311.358	804.542	58 (56)
Norway	0.916133	2698.894(2248.948 to 3268.169)	311.294	2387.6	157 (157)
Oman	0.773392	382.027(307.787 to 472.527)	311.14	70.888	6 (4)
Pakistan	0.504029	401.572(336.48 to 481.159)	312.978	88.595	7 (5)
Palau	0.754047	1716.833(1457.1 to 2007.241)	314.744	1402.09	94 (93)
Palestine	0.631012	469.957(384.893 to 573.168)	312.914	157.043	10 (8)
Panama	0.708865	3087.512(2517.519 to 4002.976)	315.954	2771.56	174 (176)
Papua New Guinea	0.417797	1979.06(1707.036 to 2303.3)	311.21	1667.85	112 (112)
Paraguay	0.635718	1856.417(1561.281 to 2216.62)	316.348	1540.07	101 (101)
Peru	0.662054	2136.529(1808.982 to 2563.05)	314.636	1821.89	121 (122)
Philippines	0.651219	856.35(718.885 to 1022.376)	315.957	540.393	38 (37)
Poland	0.812043	2171.83(1802.739 to 2622.558)	311.275	1860.56	124 (124)
Portugal	0.744152	1991.825(1659.501 to 2404.778)	314.693	1677.13	113 (113)
Puerto Rico	0.825526	2882.73(2386.812 to 3588.206)	311.123	2571.61	168 (168)
Qatar	0.846861	593.349(491.159 to 724.098)	315.951	277.398	21 (19)
Republic of Korea	0.886675	2694.73(2214.492 to 3236.072)	311.299	2383.43	156 (156)
Republic of Moldova	0.732215	1964.532(1657.501 to 2343.364)	311.074	1653.46	111 (111)
Romania	0.768454	2505.73(2089.073 to 2996.138)	312.978	2192.75	150 (149)
Russian Federation	0.808536	2251.505(1869.539 to 2657.88)	316.533	1934.97	132 (132)
Rwanda	0.435589	1612.104(1378.29 to 1925.554)	314.786	1297.32	90 (89)
Saint Kitts and Nevis	0.754987	4396.288(3803.519 to 5126.279)	311.205	4085.08	200 (200)
Saint Lucia	0.67251	3205.309(2741.185 to 3784.174)	311.163	2894.15	183 (183)
Saint Vincent and the Grenadines	0.637196	3577.216(3093.179 to 4181.754)	315.941	3261.28	190 (191)
Samoa	0.593393	863.867(721.66 to 1030.671)	314.737	549.13	40 (38)
San Marino	0.888005	2182.391(1797.098 to 2653.02)	312.923	1869.47	126 (126)
Sao Tome and Principe	0.505414	999.373(830.906 to 1224.293)	313.549	685.824	51 (49)
Saudi Arabia	0.815143	596.075(491.64 to 717.473)	312.285	283.79	23 (21)
Senegal	0.408054	1224.958(1044.295 to 1456.75)	311.157	913.801	74 (71)
Serbia	0.792416	2108.065(1759.146 to 2579.516)	312.939	1795.13	118 (118)
Seychelles	0.730151	1414.254(1187.326 to 1663.142)	312.081	1102.17	80 (79)
Sierra Leone	0.358666	1177.726(1005.927 to 1380.734)	312.96	864.766	68 (65)
Singapore	0.856098	3137.893(2556.121 to 3848.114)	311.467	2826.43	179 (179)
Slovakia	0.810611	2301.466(1917.497 to 2803.863)	312.967	1988.5	136 (136)
Slovenia	0.842431	2426.914(2022.733 to 2986.824)	313.507	2113.41	145 (145)
Solomon Islands	0.42936	1105.059(927.002 to 1294.313)	311.285	793.774	57 (55)
Somalia	0.0776881	1849.357(1602.33 to 2168.095)	1849.36	0	1 (100)
South Africa	0.679627	1695.156(1423.381 to 2027.071)	311.262	1383.89	92 (91)
South Sudan	0.278371	1820.486(1552.728 to 2145.51)	369.896	1450.59	98 (99)
Spain	0.769284	1725.261(1418.771 to 2120.351)	311.236	1414.03	96 (95)
Sri Lanka	0.701535	1229.397(1039.694 to 1457.808)	312.98	916.417	75 (72)
Sudan	0.54195	608.56(507.271 to 729.839)	311.273	297.286	27 (25)
Suriname	0.633666	3355.545(2908.845 to 3935.817)	311.087	3044.46	186 (186)
Sweden	0.88688	2840.813(2368.582 to 3445.877)	312.929	2527.88	165 (165)
Switzerland	0.933059	2400.731(1978.922 to 2957.239)	314.802	2085.93	142 (142)
Syrian Arab Republic	0.623004	464.165(382.052 to 565.515)	310.994	153.171	9 (7)
Taiwan (Province of China)	0.874747	516.161(418.448 to 638.061)	311.289	204.873	13 (11)
Tajikistan	0.541511	2741.963(2345.433 to 3193.731)	312.352	2429.61	160 (160)
Thailand	0.682548	674.527(565.195 to 812.591)	314.716	359.811	31 (29)
Timor-Leste	0.444668	838.916(706.784 to 1007.383)	311.022	527.894	36 (34)
Togo	0.408534	1133.043(964.028 to 1340.768)	312.8	820.243	61 (59)
Tokelau	0.686426	993.18(827.091 to 1196.253)	314.767	678.413	49 (48)
Tonga	0.62635	1427.727(1208.809 to 1678.606)	311.403	1116.33	81 (80)
Trinidad and Tobago	0.768763	3093.396(2646.942 to 3662.989)	311.411	2781.99	178 (177)
Tunisia	0.682432	594.162(494.449 to 719.047)	314.776	279.386	22 (20)
Turkmenistan	0.682161	3176.944(2689.887 to 3764.47)	314.859	2862.09	182 (182)
Tuvalu	0.576621	854.417(720.275 to 1015.86)	311.367	543.05	39 (36)
Uganda	0.423261	1478.812(1256.007 to 1772.328)	312.976	1165.84	83 (82)
Ukraine	0.760774	2555.582(2109.529 to 3014.784)	311.277	2244.31	153 (153)
United Arab Emirates	0.849318	606.887(501.929 to 728.669)	315.896	290.991	26 (24)
United Kingdom	0.859	2191.661(1819.669 to 2673.047)	314.739	1876.92	127 (127)
United Republic of Tanzania	0.446568	1710.768(1448.938 to 2033.783)	315.873	1394.9	93 (92)
United States Virgin Islands	0.821831	3093.677(2595.761 to 3786.872)	313.552	2780.12	177 (178)
United States of America	0.862448	1946.949(1592.336 to 2344.114)	314.802	1632.15	109 (110)
Uruguay	0.719283	5560.703(4798.18 to 6545.968)	311.187	5249.52	201 (201)
Uzbekistan	0.662622	2468.133(2092.839 to 2907.44)	312.937	2155.2	148 (148)
Vanuatu	0.473101	824.531(699.141 to 973.612)	311.849	512.681	35 (33)
Venezuela (Bolivarian Republic of)	0.596513	3644.331(2997.933 to 4779.374)	311.237	3333.09	193 (193)
Viet Nam	0.627934	1131.8(940.601 to 1366.354)	312.96	818.84	59 (58)
Yemen	0.450376	584.076(487.698 to 690.123)	311.236	272.839	17 (15)
Zambia	0.505949	1548.078(1317.398 to 1849.184)	312.974	1235.1	86 (85)
Zimbabwe	0.473819	1792.288(1528.789 to 2121.216)	311.301	1480.99	100 (97)

## Sheet: Table S10
Table S10. Frontier analysis based on socio-demographic index (SDI) and age-standardized YLDs rate by country and territory
Location	SDI	Age-standardized YLDs rate	Frontier YLDs	Effective difference	Effective difference rank (Age-standardized YLDs rank)
Afghanistan	0.3372	12.25(8.869 to 16.056)	12.23	0.02	5 (11)
Albania	0.70685	43.531(25.614 to 67.723)	10.671	32.86	90 (92)
Algeria	0.659501	14.177(9.178 to 20.811)	11.068	3.109	18 (18)
American Samoa	0.723728	29.49(20.337 to 40.552)	10.718	18.771	44 (41)
Andorra	0.869444	35.116(18.472 to 58.868)	7.83	27.285	66 (59)
Angola	0.453722	47.19(33.657 to 61.321)	12.183	35.007	102 (109)
Antigua and Barbuda	0.749887	108.271(73.164 to 153.035)	10.302	97.97	191 (191)
Argentina	0.723123	102.861(57.131 to 169.836)	10.685	92.177	188 (188)
Armenia	0.701833	53.767(33.06 to 80.954)	10.695	43.071	129 (125)
Australia	0.844253	52.069(27.398 to 87.14)	8.622	43.447	130 (123)
Austria	0.853837	36.55(19.222 to 62.279)	8.768	27.782	70 (66)
Azerbaijan	0.694851	104.19(71.894 to 147.821)	10.639	93.551	189 (189)
Bahamas	0.805021	122.07(86.188 to 168.463)	8.71	113.36	196 (196)
Bahrain	0.753043	10.819(6.317 to 16.991)	10.04	0.78	10 (5)
Bangladesh	0.492421	12.141(8.509 to 16.675)	12.141	0	1 (10)
Barbados	0.746749	78.494(51.854 to 112.307)	10.578	67.917	167 (166)
Belarus	0.784485	56.001(31.618 to 89.232)	7.918	48.083	141 (132)
Belgium	0.853654	39.469(20.922 to 66.908)	7.935	31.534	85 (78)
Belize	0.610229	91.247(63.072 to 125.197)	11.041	80.206	180 (179)
Benin	0.373487	56.824(40.088 to 73.463)	12.184	44.64	134 (137)
Bermuda	0.821365	62.839(35.663 to 101.271)	8.677	54.162	153 (148)
Bhutan	0.473062	16.156(11.286 to 21.799)	12.323	3.833	22 (24)
Bolivia (Plurinational State of)	0.599011	98.087(69.845 to 129.129)	12.293	85.793	184 (185)
Bosnia and Herzegovina	0.723078	53.31(31.135 to 82.919)	10.819	42.492	127 (124)
Botswana	0.642722	69.962(50.293 to 94.616)	11.197	58.765	156 (155)
Brazil	0.653044	42.193(28.66 to 58.402)	10.997	31.196	83 (89)
Brunei Darussalam	0.810234	61.609(34.507 to 100.625)	7.978	53.631	151 (142)
Bulgaria	0.768151	50.727(30.891 to 76.664)	9.994	40.732	122 (118)
Burkina Faso	0.285118	56.144(40.783 to 72.495)	15.761	40.383	121 (133)
Burundi	0.289374	86.297(61.615 to 110.726)	15.786	70.51	170 (172)
Cabo Verde	0.533535	48.079(32.83 to 67.472)	12.181	35.898	107 (113)
Cambodia	0.473621	31.093(22.248 to 41.506)	12.327	18.766	43 (47)
Cameroon	0.479691	46.571(33.703 to 60.552)	12.325	34.246	99 (106)
Canada	0.873171	39.08(20.754 to 67.96)	8.225	30.855	82 (76)
Central African Republic	0.309168	53.804(39.286 to 68.396)	12.897	40.907	123 (126)
Chad	0.240436	62.364(45.408 to 79.866)	17.075	45.289	135 (146)
Chile	0.771515	104.723(56.006 to 171.526)	9.701	95.022	190 (190)
China	0.72163	12.493(7.174 to 19.577)	10.685	1.808	15 (14)
Colombia	0.655443	80.287(53.289 to 113.664)	11.082	69.204	168 (167)
Comoros	0.475979	81.424(58.174 to 106.029)	12.178	69.246	169 (168)
Congo	0.583075	37.07(26.192 to 49.496)	12.333	24.736	61 (69)
Cook Islands	0.77911	26.661(16.371 to 40.578)	8.023	18.638	41 (33)
Costa Rica	0.70034	77.838(50.053 to 113.386)	10.637	67.201	166 (164)
Coted'Ivoire	0.425942	47.465(34.078 to 61.748)	12.414	35.051	103 (112)
Croatia	0.798341	34.086(19.33 to 54.511)	8.072	26.014	62 (56)
Cuba	0.66873	88.314(53.953 to 132.645)	11.088	77.226	178 (176)
Cyprus	0.835631	35.997(19.105 to 61.717)	8.036	27.961	71 (65)
Czechia	0.82845	48.201(26.969 to 76.427)	8.493	39.709	120 (114)
Democratic People's Republic of Korea	0.569855	12.407(8.411 to 17.536)	12.291	0.116	7 (12)
Democratic Republic of the Congo	0.38318	42.403(30.43 to 55.146)	12.491	29.911	81 (90)
Denmark	0.896424	41.719(21.913 to 70.857)	8.126	33.593	94 (87)
Djibouti	0.487958	78.09(55.953 to 102.436)	12.339	65.752	165 (165)
Dominica	0.746967	136.729(97.281 to 183.886)	10.238	126.491	200 (200)
Dominican Republic	0.619388	109.29(76.788 to 145.66)	11.249	98.041	192 (192)
Ecuador	0.661017	73.227(49.879 to 102.714)	11.11	62.117	162 (160)
Egypt	0.606787	14.91(9.935 to 21.362)	11.508	3.402	20 (21)
El Salvador	0.563775	88.784(61.504 to 122.522)	12.17	76.614	177 (177)
Equatorial Guinea	0.657857	30.094(20.43 to 41.264)	10.85	19.244	47 (45)
Eritrea	0.403864	87.211(62.975 to 111.483)	12.168	75.043	173 (174)
Estonia	0.844918	44.354(24.99 to 71.105)	8.194	36.16	109 (95)
Eswatini	0.58546	65.665(47.733 to 88.756)	12.347	53.319	150 (152)
Ethiopia	0.358823	62.731(44.722 to 81.636)	12.215	50.516	145 (147)
Fiji	0.675052	56.451(40.331 to 75.3)	11.012	45.439	136 (135)
Finland	0.859831	50.789(27.047 to 84.764)	8.232	42.557	128 (120)
France	0.838365	39.654(21.073 to 67.732)	7.971	31.682	87 (82)
Gabon	0.634691	38.839(26.759 to 52.595)	11.089	27.75	69 (75)
Gambia	0.409714	45.993(32.882 to 60.524)	12.207	33.786	97 (102)
Georgia	0.732474	75.809(49.965 to 109.673)	10.655	65.154	164 (161)
Germany	0.902957	37.158(19.747 to 62.221)	7.821	29.337	79 (71)
Ghana	0.56493	49.833(34.995 to 65.554)	12.393	37.44	112 (116)
Greece	0.791854	35.059(18.431 to 59.404)	8.01	27.049	65 (58)
Greenland	0.82621	62.031(34.278 to 102.741)	8.008	54.023	152 (145)
Grenada	0.668993	109.608(74.546 to 151.674)	10.956	98.651	193 (193)
Guam	0.803982	26.263(17.26 to 38.291)	7.938	18.324	39 (31)
Guatemala	0.539972	134.619(97.549 to 176.148)	12.395	122.224	199 (199)
Guinea	0.336401	63.567(45.495 to 81.812)	12.457	51.11	149 (150)
Guinea-Bissau	0.35311	54.525(38.881 to 70.005)	12.502	42.023	125 (129)
Guyana	0.650812	131.875(95.27 to 170.764)	11.072	120.804	198 (198)
Haiti	0.448278	200.703(147.089 to 255.679)	12.335	188.368	203 (203)
Honduras	0.513037	139.107(101.032 to 182.7)	12.396	126.711	201 (202)
Hungary	0.790755	39.605(22.317 to 63.812)	7.793	31.811	88 (80)
Iceland	0.876362	37.104(19.789 to 62.109)	8.572	28.532	74 (70)
India	0.575402	18.532(13.025 to 25.608)	12.358	6.175	28 (27)
Indonesia	0.656868	27.521(19.1 to 37.4)	10.925	16.596	35 (34)
Iran (Islamic Republic of)	0.697207	10.638(6.448 to 16.436)	10.628	0.01	4 (4)
Iraq	0.662626	17.578(11.363 to 25.761)	10.911	6.667	29 (26)
Ireland	0.873754	39.79(20.962 to 68.108)	8.162	31.629	86 (83)
Israel	0.809012	36.798(19.366 to 62.349)	8.063	28.735	76 (68)
Italy	0.805774	28.412(15.034 to 47.349)	8.21	20.202	50 (37)
Jamaica	0.683263	82.936(55.801 to 116.231)	10.959	71.976	171 (169)
Japan	0.871242	44.768(23.668 to 75.928)	8.41	36.358	110 (99)
Jordan	0.725307	13.826(8.512 to 20.913)	10.687	3.139	19 (17)
Kazakhstan	0.725144	56.555(35.877 to 82.984)	10.637	45.918	139 (136)
Kenya	0.523768	45.425(31.917 to 60.306)	12.321	33.105	92 (100)
Kiribati	0.527187	32.905(23.881 to 43.423)	12.173	20.733	52 (53)
Kuwait	0.846651	9.925(5.562 to 16.069)	8.131	1.794	14 (3)
Kyrgyzstan	0.603979	53.853(35.844 to 77.33)	11.531	42.323	126 (127)
Lao People's Democratic Republic	0.489136	35.414(25.16 to 46.596)	12.403	23.011	58 (60)
Latvia	0.830664	53.889(32.131 to 84.4)	8.186	45.704	138 (128)
Lebanon	0.744746	11.821(6.813 to 18.513)	10.649	1.172	11 (9)
Lesotho	0.510393	69.257(50.588 to 92.112)	12.331	56.926	154 (153)
Liberia	0.352442	47.151(33.604 to 61.392)	12.436	34.715	101 (108)
Libya	0.725771	14.178(8.934 to 20.834)	10.631	3.547	21 (19)
Lithuania	0.856484	41.086(24.109 to 64.517)	8.204	32.882	91 (85)
Luxembourg	0.884429	35.645(18.922 to 60.586)	8.084	27.561	68 (61)
Madagascar	0.400247	73.016(51.956 to 96.357)	12.428	60.588	159 (159)
Malawi	0.384554	62.941(44.914 to 82.749)	12.17	50.771	146 (149)
Malaysia	0.742524	26.43(17.305 to 38.159)	10.52	15.91	33 (32)
Maldives	0.650887	28.281(17.711 to 41.53)	11.306	16.975	36 (35)
Mali	0.26858	61.383(43.911 to 78.815)	15.888	45.495	137 (141)
Malta	0.801585	47.324(24.894 to 81.347)	8.106	39.217	119 (111)
Marshall Islands	0.574091	34.97(25.194 to 46.421)	12.177	22.793	57 (57)
Mauritania	0.498945	39.223(27.511 to 53.226)	12.372	26.85	64 (77)
Mauritius	0.71826	39.61(26.203 to 57.083)	10.673	28.937	77 (81)
Mexico	0.664575	90.526(63.35 to 123.782)	10.989	79.537	179 (178)
Micronesia (Federated States of)	0.587535	31.709(22.457 to 42.722)	12.294	19.415	48 (50)
Monaco	0.908263	37.49(19.78 to 64.156)	8.288	29.202	78 (72)
Mongolia	0.617622	84.302(57.879 to 116.044)	11.097	73.205	172 (170)
Montenegro	0.795801	47.205(26.601 to 76.026)	8.083	39.122	118 (110)
Morocco	0.562698	17.124(11.848 to 23.837)	12.163	4.961	25 (25)
Mozambique	0.326463	76.015(55.414 to 99.267)	12.441	63.574	163 (162)
Myanmar	0.533901	22.194(15.612 to 29.531)	12.193	10.001	32 (30)
Namibia	0.617565	61.895(43.224 to 84.939)	10.984	50.911	147 (144)
Nauru	0.625178	33.247(23.445 to 44.197)	11.056	22.191	55 (55)
Nepal	0.433175	12.567(8.836 to 17.055)	12.335	0.232	8 (15)
Netherlands	0.888464	36.767(19.236 to 62.091)	8.18	28.586	75 (67)
New Zealand	0.849442	58.965(31.566 to 98.598)	8.054	50.911	148 (139)
Nicaragua	0.523958	98.662(70.112 to 135.074)	12.376	86.286	185 (186)
Niger	0.168073	64.069(46.025 to 82.127)	58.993	5.075	26 (151)
Nigeria	0.503391	38.659(27.218 to 51.079)	12.372	26.287	63 (74)
Niue	0.726222	29.566(20.246 to 41.357)	10.675	18.891	46 (42)
North Macedonia	0.75063	43.561(25.945 to 67.009)	9.763	33.798	98 (93)
Northern Mariana Islands	0.771535	29.44(19.378 to 42.99)	8.024	21.415	54 (40)
Norway	0.916133	44.405(23.437 to 74.977)	8.26	36.145	108 (97)
Oman	0.773392	7.748(4.575 to 12.108)	7.74	0.008	3 (1)
Pakistan	0.504029	15.431(10.937 to 20.215)	12.397	3.034	17 (23)
Palau	0.754047	48.633(33.704 to 67.683)	10.235	38.398	114 (115)
Palestine	0.631012	11.332(7.25 to 16.773)	10.963	0.37	9 (8)
Panama	0.708865	86.689(58.503 to 122.748)	10.785	75.904	175 (173)
Papua New Guinea	0.417797	87.489(64.11 to 113.407)	12.419	75.069	174 (175)
Paraguay	0.635718	55.739(37.484 to 77.341)	11.176	44.563	133 (131)
Peru	0.662054	55.372(36.153 to 80.102)	11.087	44.284	132 (130)
Philippines	0.651219	29.723(20.518 to 40.239)	11.102	18.621	40 (43)
Poland	0.812043	41.28(23.373 to 66.222)	7.78	33.5	93 (86)
Portugal	0.744152	32.798(17.195 to 54.61)	10.555	22.243	56 (52)
Puerto Rico	0.825526	57.481(32.845 to 90.366)	7.792	49.689	144 (138)
Qatar	0.846861	11.041(6.193 to 18.009)	8.75	2.291	16 (7)
Republic of Korea	0.886675	44.414(23.468 to 75.235)	7.928	36.486	111 (98)
Republic of Moldova	0.732215	44.366(27.303 to 66.574)	10.762	33.604	95 (96)
Romania	0.768454	50.688(29.63 to 78.697)	8.83	41.858	124 (117)
Russian Federation	0.808536	44.145(25.727 to 69.59)	8.698	35.446	106 (94)
Rwanda	0.435589	69.373(49.174 to 91.013)	12.372	57.001	155 (154)
Saint Kitts and Nevis	0.754987	137.928(96.528 to 191.174)	9.718	128.21	202 (201)
Saint Lucia	0.67251	98.792(68.748 to 137.679)	10.988	87.804	186 (187)
Saint Vincent and the Grenadines	0.637196	119.461(84.069 to 162.241)	11.081	108.381	194 (194)
Samoa	0.593393	28.284(19.405 to 38.66)	12.233	16.051	34 (36)
San Marino	0.888005	35.965(19.136 to 60.642)	7.967	27.998	72 (63)
Sao Tome and Principe	0.505414	35.762(24.784 to 48.168)	12.222	23.54	60 (62)
Saudi Arabia	0.815143	12.48(7.518 to 18.899)	8.05	4.429	24 (13)
Senegal	0.408054	50.73(36.534 to 66.398)	12.173	38.557	115 (119)
Serbia	0.792416	40.114(22.476 to 64.312)	8.001	32.113	89 (84)
Seychelles	0.730151	38.021(25.505 to 54.482)	10.656	27.365	67 (73)
Sierra Leone	0.358666	51.155(36.943 to 65.952)	12.412	38.743	117 (121)
Singapore	0.856098	51.941(27.454 to 88.594)	8.091	43.849	131 (122)
Slovakia	0.810611	43.336(24.546 to 69.034)	8.056	35.28	105 (91)
Slovenia	0.842431	46.158(25.845 to 73.57)	8.17	37.988	113 (104)
Solomon Islands	0.42936	41.72(29.747 to 55.624)	12.322	29.397	80 (88)
Somalia	0.0776881	93.745(68.868 to 119.615)	93.739	0.006	2 (181)
South Africa	0.679627	46.182(31.087 to 65.624)	11.028	35.154	104 (105)
South Sudan	0.278371	77.532(55.684 to 101.897)	16.505	61.027	160 (163)
Spain	0.769284	28.479(15.043 to 48.111)	9.701	18.778	45 (38)
Sri Lanka	0.701535	28.573(18.056 to 42.476)	10.69	17.882	37 (39)
Sudan	0.54195	19.544(13.672 to 26.916)	12.174	7.37	30 (28)
Suriname	0.633666	125.619(89.41 to 165.738)	11.321	114.298	197 (197)
Sweden	0.88688	46.989(24.65 to 80.086)	8.257	38.732	116 (107)
Switzerland	0.933059	39.528(21.205 to 66.498)	8.111	31.417	84 (79)
Syrian Arab Republic	0.623004	10.92(6.977 to 16.163)	10.854	0.066	6 (6)
Taiwan (Province of China)	0.874747	9.771(5.528 to 15.452)	8.211	1.56	12 (2)
Tajikistan	0.541511	97.218(69.325 to 130.994)	12.321	84.897	183 (183)
Thailand	0.682548	15.222(9.564 to 22.839)	11.003	4.218	23 (22)
Timor-Leste	0.444668	33.13(23.386 to 43.866)	12.323	20.807	53 (54)
Togo	0.408534	46.152(32.786 to 60.191)	12.426	33.725	96 (103)
Tokelau	0.686426	31.272(21.938 to 43.539)	11.214	20.058	49 (48)
Tonga	0.62635	45.698(31.426 to 63.404)	11	34.698	100 (101)
Trinidad and Tobago	0.768763	97.976(67.822 to 134.49)	8.871	89.105	187 (184)
Tunisia	0.682432	12.81(7.8 to 19.419)	11.041	1.769	13 (16)
Turkmenistan	0.682161	92.218(62.942 to 131.338)	10.93	81.288	181 (180)
Tuvalu	0.576621	30.389(20.703 to 40.9)	12.284	18.105	38 (46)
Uganda	0.423261	61.342(44.419 to 79.926)	12.193	49.149	142 (140)
Ukraine	0.760774	56.441(34.969 to 85.897)	10.088	46.353	140 (134)
United Arab Emirates	0.849318	14.655(9.465 to 21.313)	8.77	5.885	27 (20)
United Kingdom	0.859	35.984(19.124 to 60.844)	7.946	28.038	73 (64)
United Republic of Tanzania	0.446568	72.558(52.211 to 94.798)	12.178	60.38	158 (157)
United States Virgin Islands	0.821831	84.94(57.627 to 119.249)	8.663	76.277	176 (171)
United States of America	0.862448	31.479(16.863 to 54.105)	8.222	23.256	59 (49)
Uruguay	0.719283	94.376(51.468 to 155.439)	10.647	83.73	182 (182)
Uzbekistan	0.662622	72.934(49.746 to 102.253)	10.971	61.963	161 (158)
Vanuatu	0.473101	32.45(23.087 to 42.476)	12.184	20.266	51 (51)
Venezuela (Bolivarian Republic of)	0.596513	121.886(86.277 to 168.18)	12.29	109.596	195 (195)
Viet Nam	0.627934	29.728(19.458 to 42.785)	11.049	18.678	42 (44)
Yemen	0.450376	20.286(14.368 to 27.315)	12.373	7.913	31 (29)
Zambia	0.505949	61.72(43.457 to 81.425)	12.337	49.383	143 (143)
Zimbabwe	0.473819	71.135(51.686 to 92.531)	12.181	58.954	157 (156)
